# Supplementary material for: BAC-End Sequence-Based SNP Mining in Allotetraploid Cotton (Gossypium) Utilizing Resequencing Data, Phylogenetic Inferences, and Perspectives for Genetic Mapping
Source: G3 (Bethesda). 2015 Apr 9;5(6):1095–105. doi: 10.1534/g3.115.017749 (PMC4478540; doi:10.1534/g3.115.017749)
Supplement: Supporting Information [file supp_g3.115.017749_TableS1.xlsx]

## Sheet: Sheet1
Well	Sample
	Name	Species	Description
A01	TM-1	G. hirsutum	Stelly Lab (P1)
A02	TM-1	G. hirsutum	USDA (P1)
A03	3-79	G. barbadense	Stelly Lab (P2)
A04	3-79	G. barbadense	Stelly Lab (P2)
A05	F1	Inter - GH x GB	TM-1 x 3-79
A06	F1	Inter - GH x GB	3-79 x TM-1
A07	RIL 01	Inter - GH x GB	50F7
A08	RIL 02	Inter - GH x GB	64F8
A09	RIL 03	Inter - GH x GB	165F8
A10	RIL 04	Inter - GH x GB	176F8
A11	Water	-	Non Template Control
A12	Water	-	Non Template Control
*GH and GB represent G. hirsutum and G. barbadense respectively.
