# Supplementary material for: BAC-End Sequence-Based SNP Mining in Allotetraploid Cotton (Gossypium) Utilizing Resequencing Data, Phylogenetic Inferences, and Perspectives for Genetic Mapping
Source: G3 (Bethesda). 2015 Apr 9;5(6):1095–105. doi: 10.1534/g3.115.017749 (PMC4478540; doi:10.1534/g3.115.017749)
Supplement: Supporting Information [file supp_g3.115.017749_TableS2.xlsx]

## Sheet: Sheet1
	Row A Well	Sample	Row B Well	Sample	Row C Well	Sample
	1	TM-1 (WAR)	1	Coker 312	1	Deltapine 90
	2	TM-1 (WAR)	2	Auburn 623 RNR	2	PSC 355
	3	Acala Maxxa	3	Deltatype Webber	3	Stoneville 474
	4	PD-1	4	Stoneville 20	4	TM-1 (TAMU)
	5	Sealand542	5	Acala Ultima	5	TM-1 (USDA)
	6	Fibermax832	6	Coker 315	6	GB 3-79
	7	Deltapine 14	7	Fibermax 966	7	Delta Opal
	8	TX0231	8	Paymaster HS26	8	Sicot 70
	9	Paymaster 1218BR	9	SureGrow 747	9	MCU-5
	10	Tidewater Seabrook	10	Pyramid	10	Siokra 1-4
	11	Tamcot Sphinx	11	Stoneville 825	11	Water
	12	Wilt Acala 1517	12	M-240 RNR	12	Water
