# Supplementary material for: BAC-End Sequence-Based SNP Mining in Allotetraploid Cotton (Gossypium) Utilizing Resequencing Data, Phylogenetic Inferences, and Perspectives for Genetic Mapping
Source: G3 (Bethesda). 2015 Apr 9;5(6):1095–105. doi: 10.1534/g3.115.017749 (PMC4478540; doi:10.1534/g3.115.017749)
Supplement: Supporting Information [file supp_g3.115.017749_TableS3.xlsx]

## Sheet: Sheet1
Well	Sample
	Name	Species	Description
A01	G.lon	G. longicalyx	USDA
A02	G.lon	G. longicalyx	USDA
A03	TM-1	G. hirsutum	Stelly Lab
A04	TM-1	G. hirsutum	Stelly Lab
A05	HLA	Tri-species hybrid	FADD - GH, GL, GA
A06	HLA	Tri-species hybrid	FADD - GH, GL, GA
A07	3-79	G. barbadense	Stelly Lab
A08	TX0231	G. hirsutum	Pepper Lab
A09	BC1F1-1	FADD x TM-1	Backcross FADD
A10	BC1F1-2	FADD x TM-1	Backcross FADD
A11	Water	-	Non Template Control
A12	Water	-	Non Template Control
*GH, GL, and GA represent G. hirsutum, G. longicalyx, and G. armourianum respectively.
