# Supplementary material for: BAC-End Sequence-Based SNP Mining in Allotetraploid Cotton (Gossypium) Utilizing Resequencing Data, Phylogenetic Inferences, and Perspectives for Genetic Mapping
Source: G3 (Bethesda). 2015 Apr 9;5(6):1095–105. doi: 10.1534/g3.115.017749 (PMC4478540; doi:10.1534/g3.115.017749)
Supplement: Supporting Information [file supp_g3.115.017749_TableS4.xlsx]

## Sheet: Sheet1
Marker Name	Species Derived	Common Primer	Alelle-specific Primer		SNP Sequence
			X	Y
GH_TBb002K23f282	GB	AAGTGCAAAGAAGCAAACCT	GAAGGTGACCAAGTTCATGCTAGGGTTGGCTGAATAGAATG	GAAGGTCGGAGTCAACGGATTAAAGGGTTGGCTGAATAGAATA	AACTTTAAAGAGGTGGTTCTTCATTGATAAAAGGGTTGGCTGAATAGAAT[A/G]TCTGAGATTGAATATTAAGGTTTGCTTCTTTGCACTTGAGTGGAAAGTTT
GH_TBb004F08r214	GB	ACCTGATTTTTCCCTTTCAA	GAAGGTGACCAAGTTCATGCTCTTTGGCCCCTAATATGAAAT	GAAGGTCGGAGTCAACGGATTTTTGGCCCCTAATATGAAAA	TACTGTTTACCTGATTTTTCCCTTTCAATGTAGTCTTTTTTGTAATAAAA[A/T]TTTCATATTAGGGGCCAAAGGATATGAACCAGCCAGCCAATCAGCAACTG
GH_TBb007K19f439	GB	TTTTTCGGTTTGCGTTAATC	GAAGGTGACCAAGTTCATGCTTTGCCACTGCTGCGA	GAAGGTCGGAGTCAACGGATTTTGCCACTGCTGCGT	ATTACCTGAGGAAGAAAAAAACCCAGTCGCCTTCTCTTGCCACTGCTGCG[A/T]TACAGCTGAAGGCATCGCTTCCGATTAACGCAAACCGAAAAAAAGGAACT
GH_TBb007K19f685	GB	ACTTTCGCTATCACCTACCG	GAAGGTGACCAAGTTCATGCTCGAACTTTTCTTTTTGGCG	GAAGGTCGGAGTCAACGGATTGACGAACTTTTCTTTTTGGCT	TGGTGTTGCTTAAATGAAGCAACGATCAAAGACGAACTTTTCTTTTTGGC[G/T]AGATGAATCGGTAGGTGATAGCGAAAGTCGAAAGTGCTACTTTTTCTTTT
GH_TBb076O12f641	GB	TTCATATTCAATTCAATCCAACTT	GAAGGTGACCAAGTTCATGCTAAAAATGATACTTTTGCCTAAGATG	GAAGGTCGGAGTCAACGGATTGAAAAATGATACTTTTGCCTAAGATT	ATTGGAATTAATTAAAAGTATAGGGGAAAAATGATACTTTTGCCTAAGAT[G/T]TAAGTTGGATTGAATTGAATATGAAATTTGTTAAATTGATGTTAAATTCA
GH_TBb076O12r258	GB	GCTTGTTCCATTATATTTCTCG	GAAGGTGACCAAGTTCATGCTTTCCCCCTAAATTCAAAATGT	GAAGGTCGGAGTCAACGGATTCCCCCTAAATTCAAAATGC	AGGACCTGAGGTTGGTCCCAGATTTAGTCATTCCCCCTAAATTCAAAATG[C/T]CCGAATTCGAGAAATATAATGGAACAAGCT
GH_TBb078C15f709	GB	CCGATGTTGGTGAAATGAT	GAAGGTGACCAAGTTCATGCTGGTGGTACTTCAATAATGCGA	GAAGGTCGGAGTCAACGGATTGTGGTACTTCAATAATGCGG	TTTCCGATGTTGGTGAAATGATTTAATGTAAGATAGCATGTCAACAACAA[C/T]CGCATTATTGAAGTACCACCTAGCATATTATATTT
GH_TBb083H08f198	GB	ATGAATAGTCATGCAATTTGG	GAAGGTGACCAAGTTCATGCTTGAGCATTAAAGACAAACTCAAA	GAAGGTCGGAGTCAACGGATTATGAGCATTAAAGACAAACTCAAG	ATTTAACCACTCTCAATACTTTATCATATGAATAGTCATGCAATTTGGCA[T/C]TTGAGTTTGTCTTTAATGCTCATTTTGGTACTTGAATTTTTTTTAAATTG
GH_TBh033B17f116	GB	TTCCTGTGAATCATCCTCCT	GAAGGTGACCAAGTTCATGCTGGGGAAAGGTCTACAGACAAC	GAAGGTCGGAGTCAACGGATTGGGGAAAGGTCTACAGACAAA	TTTATCTTTTTCCCTACAATTCCTGTGAATCATCCTCCTAAAAGGTGTAT[G/T]TTGTCTGTAGACCTTTCCCCTTTATTGGTTTAGTTTGGCGGTCTTTCACA
GH_TBh035I01r479	GB	TGGAGCGATGTAAATAGAGAA	GAAGGTGACCAAGTTCATGCTCCAATCACTGAACTATAAAAATCATC	GAAGGTCGGAGTCAACGGATTTCCAATCACTGAACTATAAAAATCATA	TTAGTGGAGCGATGTAAATAGAGAATGTTATACAATAATGATTTTTATAA[G/T]ATGATTTTTATAGTTCAGTGATTGGATGAAAATTTTTAAATATTTCAGTG
GH_TBh036E15r180	GB	AGTGATGATGTTGTGTTAGCAA	GAAGGTGACCAAGTTCATGCTTTTCCACACTTTCACTGCAC	GAAGGTCGGAGTCAACGGATTTTTCCACACTTTCACTGCAT	ATGTTAAATATCCCAAATAATAGTGATGATGTTGTGTTAGCAATATAAAT[A/G]TGCAGTGAAAGTGTGGAAAAACCGGTAAATACGTGGTAAATTGATTTTAA
GH_TBh037P04r277	GB	AACCATCAAGCAGAAACACC	GAAGGTGACCAAGTTCATGCTGTTTCACTTGCCAAGAACTGT	GAAGGTCGGAGTCAACGGATTTTCACTTGCCAAGAACTGG	AATGGGATCTTCATACTATAACCATCAAGCAGAAACACCAATGTCGATAA[A/C]CAGTTCTTGGCAAGTGAAACATAACAACTGATCAAGAAATATAAAAAATG
GH_TBb007K19r128	GB	TCGAAACCTGAATCAGTCTGT	GAAGGTGACCAAGTTCATGCTCTCTGCCTCTGCGTGTTT	GAAGGTCGGAGTCAACGGATTCTCTGCCTCTGCGTGTTA	GGTTCTACAGCCAAGTGCCACATTCGAAACCTGAATCAGTCTGTCATTGA[A/T]AACACGCAGAGGCAGAGCCGCTATGCTATCACATTCGACCATAACCCGTC
GH_TBb007K19r318	GB	TGCAAGGAAGAGTGTGAGTG	GAAGGTGACCAAGTTCATGCTTCTAGCTAAACATCCTGCTGAG	GAAGGTCGGAGTCAACGGATTTCTAGCTAAACATCCTGCTGAA	TATCCAAACAACCAATTGCCCTGTTCGTCTCTAGCTAAACATCCTGCTGA[G/A]GCGTAACCACTCACACTCTTCCTTGCACCATCAATATTTTATTTGGTCCA
GH_TBb009K12r147	GB	CAATTTATCTCCTTAATTTTTGATAGA	GAAGGTGACCAAGTTCATGCTGCGAATAACCAGATTAAAAAAAT	GAAGGTCGGAGTCAACGGATTGCGAATAACCAGATTAAAAAAAA	ATCAATTTATCTCCTTAATTTTTGATAGAAAATTATCTAATAAATCTTAA[A/T]TTTTTTTAATCTGGTTATTCGCCTAATTTTCCCCCACCAATCTACCATGT
GH_TBb009K12r639	GB	CAGGAATTGAAAGCCCTACA	GAAGGTGACCAAGTTCATGCTTCTGCTCTTTGGCTGTCAT	GAAGGTCGGAGTCAACGGATTTCTGCTCTTTGGCTGTCAC	TACCATCATGACCAAGCTTGATATCTCTTCCATCTGCTCTTTGGCTGTCA[T/C]CTGTAGGGCTTTCAATTCCTG
GH_TBb083H08f513	GB	TCCCCGCCTTTTTATTAACT	GAAGGTGACCAAGTTCATGCTAAGCGAGTTGGATTGGG	GAAGGTCGGAGTCAACGGATTAAGCGAGTTGGATTGGC	TTAGGAAAAAAACAAATGGTACGTAAATAGGGAGAAGCGAGTTGGATTGG[C/G]AGTTAATAAAAAGGCGGGGAAGGACAAAAGAGCGGCAGACACCGTGGAAG
GH_TBb083H08r322	GB	TTGCGATATTATGCACATAGAG	GAAGGTGACCAAGTTCATGCTATACTAAGCGCCAAACTCCTAC	GAAGGTCGGAGTCAACGGATTATATACTAAGCGCCAAACTCCTAT	TGTGACATGGTAGTAGTTCAAATTGCGATATTATGCACATAGAGAACACC[G/A]TAGGAGTTTGGCGCTTAGTATATTACATCATGAAGAATCTGTCTTTACAA
GH_TBb083H08r388	GB	CATCATGAAGAATCTGTCTTTACA	GAAGGTGACCAAGTTCATGCTAAGTTTCAAAAACTGCATAAGACA	GAAGGTCGGAGTCAACGGATTGTTTCAAAAACTGCATAAGACG	TAGTATATTACATCATGAAGAATCTGTCTTTACAAACTTTGAAGTTATAA[C/T]GTCTTATGCAGTTTTTGAAACTTTGATGTAATTATTAACCATCCTCTTTT
GH_TBb092L11f286	GB	CCCTATCAACACGAATGTGA	GAAGGTGACCAAGTTCATGCTGTTCGTGGATATAGATTGCAGA	GAAGGTCGGAGTCAACGGATTTCGTGGATATAGATTGCAGG	CTTTCAACTTTTTCCTCGGCGGGCACGCCCTATCAACACGAATGTGATTC[T/C]CTGCAATCTATATCCACGAACACAACAATATAATCAATATACAGTATCCT
GH_TBh041C21f404	GB	AGACACATTAGATTAAGACACTGCT	GAAGGTGACCAAGTTCATGCTCAGAGATTAATTGTCGGGCT	GAAGGTCGGAGTCAACGGATTAGAGATTAATTGTCGGGCA	AGCCAAGTATATAATGGAAAGTCTAGACACATTAGATTAAGACACTGCTA[T/A]GCCCGACAATTAATCTCTGATGGAGTGATTACTATTAATTATGTGAGGTC
GH_TBh041C21r310	GB	AGGTACGGGAGCATCTACAA	GAAGGTGACCAAGTTCATGCTAAAAGCATCTACAGTTCCAACAT	GAAGGTCGGAGTCAACGGATTAAAGCATCTACAGTTCCAACAA	AGATGGAGGTACGGGAGCATCTACAATTAAAGCAGAGGATAGAGACTCCG[T/A]TGTTGGAACTGTAGATGCTTTTTCAGGTACATCCTCGGGATTTTTGTGGA
GH_TBh057E07f457	GB	GGCCTACCCGAGACTAAAG	GAAGGTGACCAAGTTCATGCTCACAAGCAAGGCATGGA	GAAGGTCGGAGTCAACGGATTACAAGCAAGGCATGGG	TGGCCTACCCGAGACTAAAGTCTCATCCAACTTTTAACTAACCATGGGTC[T/C]CCATGCCTTGCTTGTGAGCCGTGGCCTGCCCTATATTACCTTTTTCTAGG
GH_TBh074J09r413	GB	TCACCAAAATTTTACCCACA	GAAGGTGACCAAGTTCATGCTGTCAGTCCCACTTCTTACAATG	GAAGGTCGGAGTCAACGGATTATGTCAGTCCCACTTCTTACAATA	TAATTCACTTGAATAACCCTAGTAACCATGTCAGTCCCACTTCTTACAAT[A/G]TTTGCTATCAAATAGTTTATTCAAACATTTGTGGGTAAAATTTTGGTGAA
GH_TBb011K11f449	GB	TGAGGATCCATGAGGAATTT	GAAGGTGACCAAGTTCATGCTCCTTTGTTTGATGTCGTTG	GAAGGTCGGAGTCAACGGATTGCCTTTGTTTGATGTCGTTA	TCTCTAAATTGGTGGGTTGCCTCCCACAAGCGCCTTTGTTTGATGTCGTT[G/A]GCTCGACATTGAAATTCCTCATGGATCCTCAAGATTGAACTCCTCCATCC
GH_TBb020O09f133	GB	CATTCTCTCATTCATCATTCTCTC	GAAGGTGACCAAGTTCATGCTGCAAGGGAAAAGAATAGGG	GAAGGTCGGAGTCAACGGATTGCAAGGGAAAAGAATAGGC	GGTTAAAGAATGGAAGAGAGATGGATGACTTTGCAAGGGAAAAGAATAGG[G/C]GAATGGAAGAGAGAATGATGAATGAGAGAATGAATAAGAGATGGGTGTTC
GH_TBb025M11f282	GB	GGATTTTACCTCCCTGTGGT	GAAGGTGACCAAGTTCATGCTGGAAGTAGAATTACTGGCTTCAATA	GAAGGTCGGAGTCAACGGATTGAAGTAGAATTACTGGCTTCAATG	GAGTAGATCGAAAATGGCGGATTTTACCTCCCTGTGGTTATAGTGGAGTA[T/C]ATTGAAGCCAGTAATTCTACTTCCCTGGACAATAGTGGAATAGATTGAAG
GH_TBb025M11r471	GB	GTAGAGCTCTGGGCTTTGAG	GAAGGTGACCAAGTTCATGCTGATTGGTGATGTTTGAATCTGA	GAAGGTCGGAGTCAACGGATTGATTGGTGATGTTTGAATCTGT	AATAATAGTAGCAACCACTTTTATTTCAAGATTGGTGATGTTTGAATCTG[A/T]AGTCGATAAAAGACCATTTCTCAAAGCCCAGAGCTCTACTTCTATAGCAA
GH_TBb094O03f249	GB	GCTCCTTTTCGAAAGTCAGAT	GAAGGTGACCAAGTTCATGCTATATTGTATCGATTGAGGAGATTG	GAAGGTCGGAGTCAACGGATTCATATTGTATCGATTGAGGAGATTA	TGAGACGCTACCGCTCTAATCCTACGCATATTGTATCGATTGAGGAGATT[G/A]AAGTTAGACCAGATCTGACTTTCGAAAAGGAGCCAGTTCAGATTTTAGAT
GH_TBb094O03f702	GB	TTACAAACACGCCACTTACG	GAAGGTGACCAAGTTCATGCTCATAACAAAGTAAGCATGCAAGTA	GAAGGTCGGAGTCAACGGATTCATAACAAAGTAAGCATGCAAGTC	ATGGTTATATGCAGAACGTGTGGAGATCATAACAAAGTAAGCATGCAAGT[A/C]TAGTCGTAAGTGGCGTGTTTGTAATGCCAAGGAACTAGAGTTCGAGT
GH_TBb099G16f226	GB	TGAAATTCGATTGATACAGGA	GAAGGTGACCAAGTTCATGCTCAAGACCACAACCAATAAGGA	GAAGGTCGGAGTCAACGGATTAAGACCACAACCAATAAGGG	AAGTGCTAAGTCCTCATTTGAATAAATGAAATTCGATTGATACAGGATTT[T/C]CCTTATTGGTTGTGGTCTTGCATATGTTGCAGACAGACCATAGCTCTTAC
GH_TBb099G16r235	GB	AAAATGTTTGAAGACCTATATAGCAA	GAAGGTGACCAAGTTCATGCTTTAACCTTTTTGGCCCTTTAT	GAAGGTCGGAGTCAACGGATTTTAACCTTTTTGGCCCTTTAG	ATTGTATAGTTTTAATTAAGAAAATGTTTGAAGACCTATATAGCAATTAT[A/C]TAAAGGGCCAAAAAGGTTAATAAACTAATTTTTGGCATGAGCTAGTGGAT
GH_TBh088D12r654	GB	CGCTTCGTAACTCTTCCAAA	GAAGGTGACCAAGTTCATGCTCAGCACAAGGGTAAAACCAT	GAAGGTCGGAGTCAACGGATTCAGCACAAGGGTAAAACCAC	ATATTTCTACTTTCTTCTCTCGACTGATTCACAGCACAAGGGTAAAACCA[C/T]GATTCTCCTATTCTTATCAACTAAAATAGTTTGGAAGAGTTACGAAGCGA
GH_TBh089D12r67	GB	TCTTCTTGAGCTGAATCAAATG	GAAGGTGACCAAGTTCATGCTAAAGATTGTGGTAGATAAAGATGATG	GAAGGTCGGAGTCAACGGATTAAAAAGATTGTGGTAGATAAAGATGATA	TATTAGATAGAATAATGGCCAAGAAAAAGATTGTGGTAGATAAAGATGAT[G/A]ATGAATTTGAATCATTTGATTCAGCTCAAGAAGACAAATATTGGGATGGT
GH_TBh089D12r355	GB	GAAATTTAGGTACCAAAGTGAAAA	GAAGGTGACCAAGTTCATGCTAGTAAGATTTATTCACAATTTAGCCA	GAAGGTCGGAGTCAACGGATTGTAAGATTTATTCACAATTTAGCCC	TAATTAATGAGTAAGTATACTTAAAAGTAAGATTTATTCACAATTTAGCC[C/A]TTAAACTATACATGTTTTTTCACTTTGGTACCTAAATTTCTTTTTGTCCC
GH_TBh091O02f492	GB	TTGACATACATAAGCCAAACTTTA	GAAGGTGACCAAGTTCATGCTCTATTCAAATATTCATCCATTTCTGT	GAAGGTCGGAGTCAACGGATTTCAAATATTCATCCATTTCTGC	TAGATCAAAGAGCAAACTGATCTTTCTATTCAAATATTCATCCATTTCTG[T/C]TGTTAAAGTTTGGCTTATGTATGTCAATATGAAGTACAGACAACATATCA
GH_TBb026I15f123	GB	AATCCCCATTTTTGAATCCT	GAAGGTGACCAAGTTCATGCTCCCTCTATTCTTAGTGATTGGTTCT	GAAGGTCGGAGTCAACGGATTCCTCTATTCTTAGTGATTGGTTCC	AATGTTTCTAATACAACTCTACATTTCCCTCTATTCTTAGTGATTGGTTC[T/C]GAAAGGATTCAAAAATGGGGATTATGAATCCTCTATTGAAAATGAAACTC
GH_TBb026I15f205	GB	TTCACCCTTCTCTTTGACAAC	GAAGGTGACCAAGTTCATGCTGAACAATAAAGAGTAAAGGAAAAATAGA	GAAGGTCGGAGTCAACGGATTAACAATAAAGAGTAAAGGAAAAATAGC	TCTATTGAAAATGAAACTCTTTGGAACAATAAAGAGTAAAGGAAAAATAG[C/A]ATAAGGTGAAAAATATAATAAAAGTAAGTTGTCAAAGAGAAGGGTGAATA
GH_TBb028N14f117	GB	ATGTGGTTCTACATTGATTGATT	GAAGGTGACCAAGTTCATGCTGACAGAAGAAAACAAGACCATTT	GAAGGTCGGAGTCAACGGATTACAGAAGAAAACAAGACCATTG	AACCCTATATGTGGTTCTACATTGATTGATTATGTAAGATTCTTATAGTA[A/C]AATGGTCTTGTTTTCTTCTGTCATCAGTTAAGTTTATTTTAAACCATGGA
GH_TBb028N14f237	GB	CCATTTGGCAATATTAGCATC	GAAGGTGACCAAGTTCATGCTGGATTGATTTTGCAGCCA	GAAGGTCGGAGTCAACGGATTGGATTGATTTTGCAGCCT	TACTTTGGCTTTCTTAGGGTCATATCGAGCAATGGATTGATTTTGCAGCC[T/A]TGGAAATTGATGCTAATATTGCCAAATGGTTGTATCCAAGACTTGGTTAC
GH_TBb099G16r491	GB	TTCTTCTCATTGTCCACCATT	GAAGGTGACCAAGTTCATGCTCTTGGCCGAATGTATTGAA	GAAGGTCGGAGTCAACGGATTCTTGGCCGAATGTATTGAG	TTCTTCTCATTGTCCACCATTATTTAGAAATAAAGAAAGCTTCAAGCTCC[T/C]TCAATACATTCGGCCAAGCTAAAATCTAAAGGTAACCAAGCTATTTTTTA
GH_TBh008C08f366	GB	CATGAGAGATCCCATTGTCA	GAAGGTGACCAAGTTCATGCTGACTTTTATTGGCCCTGTCTC	GAAGGTCGGAGTCAACGGATTGACTTTTATTGGCCCTGTCTT	TATGAACAAACCATAGCATACATGAGAGATCCCATTGTCATCTGATTGCA[G/A]AGACAGGGCCAATAAAAGTCTAAAGTGGGCTTCTAATGAAGTGCTAAAAG
GH_TBh017H02f82	GB	GAGCATCAAGGTGAGGAAAT	GAAGGTGACCAAGTTCATGCTGATTCCACCTCCCATTCA	GAAGGTCGGAGTCAACGGATTGATTCCACCTCCCATTCC	AATGACGAAATCTTAATGGAATTCCAATTTCTCGATTCCACCTCCCATTC[C/A]TCCATCACATATTTCCTCACCTTGATGCTCGAAGACCACAGTGTCCCCTC
GH_TBh017H02f657	GB	GATTCCAAATCACACGATGA	GAAGGTGACCAAGTTCATGCTGGAAGCTCTGCATGTTGC	GAAGGTCGGAGTCAACGGATTAAGGAAGCTCTGCATGTTGT	TTACCAGTTCCCAATTTCTCTACTTCTAGATTCCAAATCACACGATGACT[A/G]CAACATGCAGAGCTTCCTTCAGCTACATCCCCTTATTATTCTGAGCGACT
GH_TBh091O02r102	GB	AGTGACCCCTCCGAATAAGT	GAAGGTGACCAAGTTCATGCTGACCCAAGATGGGTTGAA	GAAGGTCGGAGTCAACGGATTGACCCAAGATGGGTTGAG	TATTACAAGTATAGTGTTTATGGGTCAAGTGACCCCTCCGAATAAGTCCG[C/T]TCAACCCATCTTGGGTCAGGTTTGAATAAAGATTTTTGTCTTCAAGTCAA
GH_TBh091O02r557	GB	TTATTGAAAATTGTGATATATGAACTC	GAAGGTGACCAAGTTCATGCTGGCAAGACGATAAATTACAAATAG	GAAGGTCGGAGTCAACGGATTGGCAAGACGATAAATTACAAATAA	ATTATATAAAAGAATAAAGATGTTAAGGGCAAGACGATAAATTACAAATA[A/G]CAAACACATATAAAAAGAGTTCATATATCACAATTTTCAATAAATAAACA
GH_TBh094F09f544	GB	TTGTTTTTAAGATTTATTGTGTAACG	GAAGGTGACCAAGTTCATGCTCGACTCTGGCGACGG	GAAGGTCGGAGTCAACGGATTCGACTCTGGCGACGA	TTAATCAATGAATTAAGTTTAGTAACACCTCAAACTCGACTCTGGCGACG[A/G]TTTCGGGCGTGCGGGCGTTACACAATAAATCTTAAAAACAAAATCATAAT
GH_TBb029K08r40	GB	CGAAGGAATTGGGACATTAC	GAAGGTGACCAAGTTCATGCTGATAATGATGAAGTTAATAGTATAGCACAG	GAAGGTCGGAGTCAACGGATTGATAATGATGAAGTTAATAGTATAGCACAA	TAAATGTGTTGATAATGATGAAGTTAATAGTATAGCACA[G/A]ACTTCTGAACATGGGATGTATAGTAATGTCCCAATTCCTTCGGCTCAAGA
GH_TBb029K08r40	GB	CGAAGGAATTGGGACATTAC	GAAGGTGACCAAGTTCATGCTGATAATGATGAAGTTAATAGTATAGCACAG	GAAGGTCGGAGTCAACGGATTGATAATGATGAAGTTAATAGTATAGCACAA	TAAATGTGTTGATAATGATGAAGTTAATAGTATAGCACA[G/A]ACTTCTGAACATGGGATGTATAGTAATGTCCCAATTCCTTCGGCTCAAGA
GH_TBb029K08r295	GB	CTTCGATTGAGAAACTCAAAAA	GAAGGTGACCAAGTTCATGCTTACACATCTTCTGCCCTATCC	GAAGGTCGGAGTCAACGGATTGTTACACATCTTCTGCCCTATCT	AAATGTACTTCGATTGAGAAACTCAAAAAATGTGGGGCCGAAGAATTTCG[A/G]GATAGGGCAGAAGATGTGTAACAGCCCGTTTTTAGGGTTAATCAGAACAG
GH_TBb034J14f65	GB	AAGTAACTCCATCCGACGAC	GAAGGTGACCAAGTTCATGCTGGCGCAGTTTAAGGAAGA	GAAGGTCGGAGTCAACGGATTGGCGCAGTTTAAGGAAGC	AAATGTTAGGTTTCGCACCTTATGGACCATATTGGCGCAGTTTAAGGAAG[A/C]TAGCAACGCTTGAGCTCCTCTCCAGTCGTCGGATGGAGTTACTTAGGCAT
GH_TBb042I06r518	GB	ATGTCGTGTGGACTTGCAG	GAAGGTGACCAAGTTCATGCTCCCAGAAACCCTAACCCTAGT	GAAGGTCGGAGTCAACGGATTCCAGAAACCCTAACCCTAGC	AAAACCCTGTACTATTCATTGTCTTCCCCACCCAGAAACCCTAACCCTAG[T/C]CGCTGCAAGTCCACACGACATCCCCGCCACGCCCGTACGCAGCATCCAAC
GH_TBh017H02r76	GB	TCAACAGGGAGGTTAATGGT	GAAGGTGACCAAGTTCATGCTTGGCATTGTTATACCCTTCA	GAAGGTCGGAGTCAACGGATTTGGCATTGTTATACCCTTCC	TGTTAACTCACTAACGATGGCTTTTTTTTATTGGCATTGTTATACCCTTC[C/A]TTCACTCAAACACGTGTTAGCACCAGACGCACCATTAACCTCCCTGTTGA
GH_TBh017H02r254	GB	TCAGAAGACTTTATCAGTATAAGGTTG	GAAGGTGACCAAGTTCATGCTCTGATATGATAATGAGTTTATTTAGGTGT	GAAGGTCGGAGTCAACGGATTGATATGATAATGAGTTTATTTAGGTGC	CTCTCAATGTGTGAATGCACTCCTGATATGATAATGAGTTTATTTAGGTG[T/C]AACAACCTTATACTGATAAAGTCTTCTGATATACACTCACAATTATCATT
GH_TBh018I23r572	GB	TTGCATCCTAACCCCATTAT	GAAGGTGACCAAGTTCATGCTTTGGTTGAGCTATGTTTGTCA	GAAGGTCGGAGTCAACGGATTTGGTTGAGCTATGTTTGTCC	TTATTTATGTAGTGGACCCCTTGAGAATTTTTGGTTGAGCTATGTTTGTC[A/C]TTAGGGAGGTCTAATGATAATGGGGTTAGGATGCAATTATTGACAGTTGA
GH_TBh018I23r706	GB	TTCGAACTTGTCTACTTCTTTCA	GAAGGTGACCAAGTTCATGCTTCTAGAATAAAAAAAACCATAAGTACCA	GAAGGTCGGAGTCAACGGATTAGAATAAAAAAAACCATAAGTACCG	TTTTGGTTAAATATAAAATTGGTATTCGAACTTGTCTACTTCTTTCAGAC[T/C]GGTACTTATGGTTTTTTTTATTCTAGATTGGTACATGAACTTTTTTTCCA
GH_TBh104B19f316	GB	ATGGTTTACATAATAGGCCAAA	GAAGGTGACCAAGTTCATGCTGGTCGAGGGGATCTTTAGC	GAAGGTCGGAGTCAACGGATTGGTCGAGGGGATCTTTAGG	ATCTGAAGCTCTAAATATATTCATATGGTTTACATAATAGGCCAAATAGT[G/C]CTAAAGATCCCCTCGACCATCATACATCATTTTGGGGAATTTAAAGGTAA
GH_TBh104B19f693	GB	TGATCACGATCCCTCCTATT	GAAGGTGACCAAGTTCATGCTGCAAGCAGATGAACGAAATA	GAAGGTCGGAGTCAACGGATTCAAGCAGATGAACGAAATG	GTTTTGATCACGATCCCTCCTATTTTCCCTTAGCTCTTCGATGAGCTTTT[C/T]ATTTCGTTCATCTGCTTGCCTTTATCTACCCATTTGCTCTTGGATAAAAC
GH_TBh104B19r262	GB	GGCTTAGGGTGAAGGTGTT	GAAGGTGACCAAGTTCATGCTCAAGGTAGGAATTAACCAAAAATTA	GAAGGTCGGAGTCAACGGATTAAGGTAGGAATTAACCAAAAATTG	CTCACAGTCTAGACTGGCTTAGGGTGAAGGTGTTCATGAATAGACCATAC[C/T]AATTTTTGGTTAATTCCTACCTTGATGACTTCATATGGTCGTCAGGTATA
GH_TBh104B19r683	GB	GACGACATCCCAAGAAGAGT	GAAGGTGACCAAGTTCATGCTTCGCGGCACATTAAGACT	GAAGGTCGGAGTCAACGGATTCGCGGCACATTAAGACC	TTGGCTCATGTTAATTCTCGCTCGAAGTTGATGTCGCGGCACATTAAGAC[C/T]TATGTCACGACATAGAAGTCAGTATACTCTTCTTGGGATGTCGTCAAGGG
GH_TBb047M07r534	GB	AAAGCCATTGAGGAAGACAG	GAAGGTGACCAAGTTCATGCTGCACAAAGGCAGTGAAAAA	GAAGGTCGGAGTCAACGGATTGCACAAAGGCAGTGAAAAC	TTGACACAATTAGACTGCTGGTTGCATTGGCTGCACAAAGGCAGTGAAAA[A/C]TACATCAACTTAATGTAAAATCTGTCTTCCTCAATGGCTTTCTTGATGAG
GH_TBb048C17f350	GB	TTCTTCCCACTCCAAACCTA	GAAGGTGACCAAGTTCATGCTCATTTTTAATTACTCAGTTTACTTTCCA	GAAGGTCGGAGTCAACGGATTATTTTTAATTACTCAGTTTACTTTCCG	GAGCCATTTAACTTCGTCGTTTACGTTCTTCCCACTCCAAACCTATTGAA[T/C]GGAAAGTAAACTGAGTAATTAAAAATGTTATGGGAAAACATTATTATTTG
GH_TBb049J03f461	GB	TCGTGAGCAAGTTGGAAGTA	GAAGGTGACCAAGTTCATGCTACCCAGCTGTGTGCTTG	GAAGGTCGGAGTCAACGGATTGACCCAGCTGTGTGCTTA	ATATTGTCATCAGCTACACAAGCAAAACTTTTTGACCCAGCTGTGTGCTT[A/G]AGTTTTTATTTTTGCCTACTTGTACTTCCAACTTGCTCACGATCCTACCT
GH_TBb049J03r274	GB	ATCCTTTCAATGATGGTTCA	GAAGGTGACCAAGTTCATGCTTTTGACTCTTCCCCTCAATAA	GAAGGTCGGAGTCAACGGATTCTTTGACTCTTCCCCTCAATAC	AGATGATAAAATAACTCAAGGTTTGAAGGCTTTGACTCTTCCCCTCAATA[A/C]CATGGAAGAATCAAAAGTATTTGAACCATCATTGAAAGGATACATCAGGC
GH_TBh024P03f491	GB	TATTCGGGAATGCTTATGTG	GAAGGTGACCAAGTTCATGCTGGAGCTTCCCGTTACATGA	GAAGGTCGGAGTCAACGGATTGAGCTTCCCGTTACATGG	TCATATTCGGGAATGCTTATGTGAGCATATAAATAGGAAGCTCATGTAAG[C/T]CATGTAACGGGAAGCTCCAGAGAGCCATTAACGGGAAGCTCATACGAGCC
GH_TBh026J02r85	GB	CAGTTGTGTGTGAGTATTTGGA	GAAGGTGACCAAGTTCATGCTGGAAAACCTGGTAATTCTTCAA	GAAGGTCGGAGTCAACGGATTGGAAAACCTGGTAATTCTTCAG	AAAGAATATTGAATCAGTACCAGTTGTGTGTGAGTATTTGGATGTATTTC[T/C]TGAAGAATTACCAGGTTTTCCACCGATCCGAGAGGTAGAGTTTGGTATTG
GH_TBh026J02r289	GB	TCGATAGTCGATGCACATTC	GAAGGTGACCAAGTTCATGCTCACCGGTTTTGTTTGTGAA	GAAGGTCGGAGTCAACGGATTCACCGGTTTTGTTTGTGAC	TTTCGCACGACTGAGTTTTTCTTCCTAGGGTGCACCGGTTTTGTTTGTGA[A/C]AAAGAAAGATGGAATTATGAGAATGTGCATCGACTATCGACAACTTTATA
GH_TBh027M10f350	GB	TTTCCCGGTTGTCATTTG	GAAGGTGACCAAGTTCATGCTAAGGAAGGGGGAAATAAGAA	GAAGGTCGGAGTCAACGGATTAAGGAAGGGGGAAATAAGAG	TTTCCCGGTTGTCATTTGCTAGCTATTTCTTTTAATTTTTTCATACAGTT[T/C]TCTTATTTCCCCCTTCCTTTCAACCACCGTAAGCCACCCTCTCCTGGAAG
GH_TBh107C21r278	GB	CCAACCCTCCTACAGAATTT	GAAGGTGACCAAGTTCATGCTTGAAAATGAAATAAATGCAAGTTAAG	GAAGGTCGGAGTCAACGGATTGAAAATGAAATAAATGCAAGTTAAA	GTATTCCAGCTTAAGGTTGTGTTCCTGAAAATGAAATAAATGCAAGTTAA[G/A]GAAGCAAGTTCCAGTGTAAAAATCTTTAATAAATTCTGTAGGAGGGTTGG
GH_TBh107C21r542	GB	ATTTTGCCAATTACCTCCAG	GAAGGTGACCAAGTTCATGCTGCTAAACCTCACTTGACCGAT	GAAGGTCGGAGTCAACGGATTGCTAAACCTCACTTGACCGAC	CTTTGCACGGTTCCCGCTGATTGAATCCAAGCTAAACCTCACTTGACCGA[T/C]CTCACCTGGAGGTAATTGGCAAAATCTGTGAAATTATTGCTTGACATAGT
GH_TBh113L04f312	GB	TGCCTTATCATAGACGTGTCA	GAAGGTGACCAAGTTCATGCTGCTGCTAATAATTGCTTGAATACTT	GAAGGTCGGAGTCAACGGATTGCTGCTAATAATTGCTTGAATACTA	TGAGATACTAAAATTTGGGCTCTTCCCCCTGCCTTATCATAGACGTGTCA[T/A]AGTATTCAAGCAATTATTAGCAGCATGCTTTTAAATGGTTTCATGGTAAA
GH_TBh113L04r239	GB	AAAGTGCCCTTTTTGGTTT	GAAGGTGACCAAGTTCATGCTCTTCATCGCAAACGCTACT	GAAGGTCGGAGTCAACGGATTTCATCGCAAACGCTACC	GTGATCCTCACAAATTGCACCTTTCACTTTGTCTTCATCGCAAACGCTAC[C/T]GTCAACCCAAACCAAAAAGGGCACTTTTAGACTTGCTCGGTTTTCACGCC
GH_TBb053N07f372	GB	TGACACAGTTAACCAAGCAAG	GAAGGTGACCAAGTTCATGCTTTTGGAAGGAACAAAAGAATAAG	GAAGGTCGGAGTCAACGGATTATTTGGAAGGAACAAAAGAATAAC	TGCAGGATAACATAAAATATTTCAGAGATTTGGAAGGAACAAAAGAATAA[C/G]AATCTATGTTTATCTTGCTTGGTTAACTGTGTCATTGACATTAGGTGGTC
GH_TBb054A19f46	GB	TTTCTTTCTCCCACATTTGC	GAAGGTGACCAAGTTCATGCTTCCCTAGAACTTTTTGAGTTGC	GAAGGTCGGAGTCAACGGATTTCCCTAGAACTTTTTGAGTTGG	CAGATTGTATAATCCTTCTCATTTCTTTCTCCCACATTTGCAATT[G/C]CAACTCAAAAAGTTCTAGGGACATGATTTCAATAAAGGATTAGAAAAAAA
GH_TBb054A19r425	GB	ATCGCTTGCCTCAAATCTAC	GAAGGTGACCAAGTTCATGCTTCGATGTAGATTTGTGTGTGTTT	GAAGGTCGGAGTCAACGGATTCGATGTAGATTTGTGTGTGTTG	GGGCTACTATGTGCCTCAATAAGAATCGCTTGCCTCAAATCTACATCATG[C/A]AACACACACAAATCTACATCGAACAAGTCATCAATTCGCGGGAAAGGATA
GH_TBb054A19r476	GB	AGCCAGTTGAACAAGCTGAT	GAAGGTGACCAAGTTCATGCTTTCGCGGGAAAGGATAG	GAAGGTCGGAGTCAACGGATTTTCGCGGGAAAGGATAC	AACACACACAAATCTACATCGAACAAGTCATCAATTCGCGGGAAAGGATA[C/G]TTATTCTTAATAATCAGCTTGTTCAACTGGCTATAGTCTATACACATCTG
GH_TBh029C02f394	GB	GAATAGTCCCTAAACTTCTGCAA	GAAGGTGACCAAGTTCATGCTCCATACGAACTTACCTGGATTAAC	GAAGGTCGGAGTCAACGGATTCATACGAACTTACCTGGATTAAA	GAAAAATAAAAAATTACAGAATAGTCCCTAAACTTCTGCAACTATTACAA[T/G]TTAATCCAGGTAAGTTCGTATGGTTTAAAATTTAACATCTATATGAATTA
GH_TBh029C02f535	GB	CCCCGTAACACACCATATCT	GAAGGTGACCAAGTTCATGCTTGAATTTGATGTTTGGGTTG	GAAGGTCGGAGTCAACGGATTTTGAATTTGATGTTTGGGTTT	TGATAATGAATGATTATTTAAGAAATATTATTGAATTTGATGTTTGGGTT[G/T]GATCTAACGCGGTATAGAATACAGTCGAGATATGGTGTGTTACGGGGGAT
GH_TBh029L07f563	GB	TTATGGTACCGAGTAGCAAGC	GAAGGTGACCAAGTTCATGCTCGGGAGTGGAAGTGCAG	GAAGGTCGGAGTCAACGGATTCGGGAGTGGAAGTGCAT	ATTTTCAAACACTTGATGTCAGAGAAGTAGAGATCGGGAGTGGAAGTGCA[T/G]AGATTTAAGCTTGCTACTCGGTACCATAATTGAGTCGGGAGTGGAAGTGC
GH_TBh029L07r188	GB	ATAGACCGGATCAACCAGAT	GAAGGTGACCAAGTTCATGCTAAATTGGGATGGGTGGTT	GAAGGTCGGAGTCAACGGATTAATTGGGATGGGTGGTC	CTCTTTAGCTTTTAGCAGAATTTGTTACTGATCAAATTGGGATGGGTGGT[T/C]CATCTCCAATGTAACTGGATCTGGTTGATCCGGTCTATATTTAGATCGTT
GH_TBh114B12f334	GB	CAGCTGGTTGTTTGGTAGC	GAAGGTGACCAAGTTCATGCTGCTCTAATTTGCGCTCCC	GAAGGTCGGAGTCAACGGATTGCTCTAATTTGCGCTCCA	GGTACGTAGGAAGTAAGGAGAAGCAGCTGGTTGTTTGGTAGCGAAACCAA[T/G]GGAGCGCAAATTAGAGCGGGAGGGCTTTGGGTTACTAAAATGCGCGGGAG
GH_TBh118E18r63	GB	ATGCGACAACATTTCATTTT	GAAGGTGACCAAGTTCATGCTCATTTAACGGTACATCAAATCTCA	GAAGGTCGGAGTCAACGGATTTTTAACGGTACATCAAATCTCG	TTTTACTTTTAAAAGTTATGCGACAACATTTCATTTTAAATTATGTCACA[C/T]GAGATTTGATGTACCGTTAAATGGTTAAATAACAATTAAAATAACTTTAT
GH_TBh119I15f326	GB	GAGTTAGGAAAGCGCAAGAG	GAAGGTGACCAAGTTCATGCTGGCGCTTTGGACCTG	GAAGGTCGGAGTCAACGGATTTAAGGCGCTTTGGACCTA	AACCTAGATGTATTGGGCTTGGGCCTCTCACTTTAAGGCGCTTTGGACCT[G/A]TCTCTGAAGGAGAATCCCTCTTGCGCTTTCCTAACTCCTGCTGGAACCTA
GH_TBb057J07f186	GB	ATTGATTCCATCAAGGGAGA	GAAGGTGACCAAGTTCATGCTCCAATCAAATTAATAGTCTCAACCA	GAAGGTCGGAGTCAACGGATTCCAATCAAATTAATAGTCTCAACCT	TTCGACAGTCTTACTATCTGAAAAATCCAATCAAATTAATAGTCTCAACC[A/T]CATAGGTCGTTTAAATTCGATATCTATCTCCCTTGATGGAATCAATTTGT
GH_TBb057J07f530	GB	TTTTCTTATCAAGAATGAAATTAGTG	GAAGGTGACCAAGTTCATGCTCCAATTTAGCCTCTTTTTGTAAG	GAAGGTCGGAGTCAACGGATTTCCAATTTAGCCTCTTTTTGTAAT	AATCAAGTTCTCTTCTTTGTTTTTTGTTCCAATTTAGCCTCTTTTTGTAA[G/T]AGTTTGAATTCAGTACACTAATTTCATTCTTGATAAGAAAATTCTAAATT
GH_TBb057J07r80	GB	CAAAAGCCTTGACCCTAAGA	GAAGGTGACCAAGTTCATGCTCAAGGCAACCTTTTATGCTC	GAAGGTCGGAGTCAACGGATTCAAGGCAACCTTTTATGCTT	ACAAAAGCCTTGACCCTAAGAAATTTCAAATTTTCTTTTCCTTTGTCGAC[A/G]AGCATAAAAGGTTGCCTTGATCGTTGGCAACAGCCTCCCTCAAGCTCTGC
GH_TBb076O12f112	GB	TCTTGATCTGTAGAAATCCCTAAC	GAAGGTGACCAAGTTCATGCTCCTAGAGTCAGTTGTTTTTCTTCTT	GAAGGTCGGAGTCAACGGATTCCTAGAGTCAGTTGTTTTTCTTCTC	ATTAGAAAGAGATTTCAATTAATCAACCTAGAGTCAGTTGTTTTTCTTCT[C/T]GAAAGAGATATTAACATAAGTTAGGGATTTCTACAGATCAAGACAACTGA
GH_TBh030N09r504	GB	TTATGGTACGCCAAATTTCA	GAAGGTGACCAAGTTCATGCTCCCTCTTTACCTTTCTATTGGA	GAAGGTCGGAGTCAACGGATTCCCTCTTTACCTTTCTATTGGC	TGAACTTCTGAGATTGAGCTCCTTGATAACCCTCTTTACCTTTCTATTGG[A/C]TAAATATCAACTGTGAAATTTGGCGTACCATAATTTATCGCTGTGTGAAA
GH_TBh030N09r663	GB	GAGCATCATCCTGGAACAAT	GAAGGTGACCAAGTTCATGCTAAATCTCTTTAGCTCTCCTTTCTG	GAAGGTCGGAGTCAACGGATTAAAATCTCTTTAGCTCTCCTTTCTT	TTTTGGTTGCTTAGTTGTGCTAGTTAAAAATCTCTTTAGCTCTCCTTTCT[G/T]TGACATTACTCTTCATATTGTTCCAGGATGATGCTCACATTTTCTGCAGA
GH_TBh031M22f125	GB	GAAGAGATAAGACACATTGAGTGAA	GAAGGTGACCAAGTTCATGCTCCAACCCGTTTTTTTTCTT	GAAGGTCGGAGTCAACGGATTCCAACCCGTTTTTTTTCTC	ATTGACTATTATCTGCCTTTTTGTCCCTCCTACCAACCCGTTTTTTTTCT[C/T]CTCATTCACTCAATGTGTCTTATCTCTTCTTAATTTGCAAACTTATTTTA
GH_TBh031M22f275	GB	ACTCCACAACCACCATCAAT	GAAGGTGACCAAGTTCATGCTATAAGCTGACGAAAAGCCAC	GAAGGTCGGAGTCAACGGATTATAAGCTGACGAAAAGCCAT	ATATTTTCGCTGAAACTCCACAACCACCATCAATTTCTATTGAAAAGTGG[G/A]TGGCTTTTCGTCAGCTTATTAATTTGTTTCAGTTTTGAGAGTATTTTCTA
GH_TBb001A21f538	GL	AAATCGAGAAACCAGGGACT	GAAGGTGACCAAGTTCATGCTGATGAGATTAAGGAAAAACAGTCA	GAAGGTCGGAGTCAACGGATTATGAGATTAAGGAAAAACAGTCG	GTATCCCCATTCTTAACCTGCCAAAATCGAGAAACCAGGGACTCATCCCT[C/T]GACTGTTTTTCCTTAATCTCATCCACTCAGGTCGGCCTAACTTGCAGTTC
GH_TBb018G18f282	GL	GTTGCCCCCAAAAACTTTA	GAAGGTGACCAAGTTCATGCTCATGATTAAACCGCAAAGC	GAAGGTCGGAGTCAACGGATTCATGATTAAACCGCAAAGG	AATAGGAGAGATAGGTTGCCCCCAAAAACTTTAAAAAACCTATCAGATTT[C/G]CTTTGCGGTTTAATCATGTTGTTCTAGAGCTCTCTTTTGCCTAGACAAAG
GH_TBb022E10f589	GL	GGCTTATGATTGTTCATTATGG	GAAGGTGACCAAGTTCATGCTCAACAAACACAAAACATACCAA	GAAGGTCGGAGTCAACGGATTTCAACAAACACAAAACATACCAC	TTACTTCGTTTGAGCCTAATCATAAAAATCAACAAACACAAAACATACCA[C/A]TATGTCAAGCTTACCATAATGAACAATCATAAGCCATACATATCATTACT
GH_TBb024L02f291	GL	CGCTCTCTTTTCAAATTTTTC	GAAGGTGACCAAGTTCATGCTGTGTGTGTGTTTTGGCTTGT	GAAGGTCGGAGTCAACGGATTGTGTGTGTTTTGGCTTGC	CCTAGTGTAGTGTGTGTGTGTGTGTGTGTGTGTGTGTGTGTTTTGGCTTG[T/C]GGTTACCCAAAGATAAAAAAGAATGAGAGGAAAAATTTGAAAAGAGAGCG
GH_TBb029G06r260	GL	TTTTTGGCTTTTAGGGAAGA	GAAGGTGACCAAGTTCATGCTGAAATCTTTTTCTCACCTTGTTG	GAAGGTCGGAGTCAACGGATTCGAAATCTTTTTCTCACCTTGTTA	CCGAATGCAAGGGTATGAGGTTAATGCCGAAATCTTTTTCTCACCTTGTT[A/G]CCAGAAACCCTCTTCCCTAAAAGCCAAAAACCCTTTTGTTTTCTTCCTTT
GH_TBb029I20f117	GL	GGCAAAGGGAGAATTGAAG	GAAGGTGACCAAGTTCATGCTCCATCTCAGGGTGGCAA	GAAGGTCGGAGTCAACGGATTCCATCTCAGGGTGGCAG	ACCTGCAAAGTGGCATCTGGCAAAGGGAGAATTGAAGATGAATTTACATT[T/C]TGCCACCCTGAGATGGGGTCTCACTCACTTATTCACTCTTTAGCTACTTT
GH_TBb048J03r440	GL	CAATGTCTAAGATCCTCGTACAAA	GAAGGTGACCAAGTTCATGCTATTGAACTTCTGGTTCACATTG	GAAGGTCGGAGTCAACGGATTCTATTGAACTTCTGGTTCACATTT	TGGTAGTTGATTTGTAAAATGAATCATCTATTGAACTTCTGGTTCACATT[T/G]CTTTGTACGAGGATCTTAGACATTGATAATTCATTTCAAGTACTTTATTA
GH_TBb048K02r139	GL	AAGCCTTTCTCCAAATGATG	GAAGGTGACCAAGTTCATGCTACGAACTCAGTGTACCATGC	GAAGGTCGGAGTCAACGGATTGAACGAACTCAGTGTACCATGT	GTCAGGGAGGAGGAGAAAGGGATCGGGAAGCCTTTCTCCAAATGATGAGT[G/A]CATGGTACACTGAGTTCGTTCGTACGAACCCAAATGTACGACCTCCCCCA
GH_TBb057D21f254	GL	TATCCAAATATGGCCGAAAG	GAAGGTGACCAAGTTCATGCTCATTTTTATGGATTTGATGAACTG	GAAGGTCGGAGTCAACGGATTCCATTTTTATGGATTTGATGAACTA	GCCTTTCGGTTTAACTAATGCTCCAGCCATTTTTATGGATTTGATGAACT[A/G]AATCTTTCGGCCATATTTGGATAAGTTTGTGGTTGTGTTCATAGATGACA
GH_TBb060D18r260	GL	TGCATTCTATTTGCATGTGA	GAAGGTGACCAAGTTCATGCTGGAAAGAAAGGGGGTAAGC	GAAGGTCGGAGTCAACGGATTGGGAAAGAAAGGGGGTAAGT	TGCTTGTTTAAATTGCATTCTATTTGCATGTGAACTTACTAAGCTATAAA[A/G]CTTACCCCCTTTCTTTCCCACCTCTTATAGGTTTATTCAACTAGCTCGGG
GH_TBb060G07f242	GL	TCCAGTCATGTATATGGAAACAA	GAAGGTGACCAAGTTCATGCTCTATTTGATTTTACATTCAGTCATTC	GAAGGTCGGAGTCAACGGATTGCTATTTGATTTTACATTCAGTCATTT	AAATTTTCAAATACTCTAAACTCCAGTCATGTATATGGAAACAAATATAC[A/G]AATGACTGAATGTAAAATCAAATAGCTTTTTGACCATTTTGAGATAAGAG
GH_TBb065K23r406	GL	ATTGATGTTGGGGATGCTC	GAAGGTGACCAAGTTCATGCTTGTGATGCAATGAGATGATG	GAAGGTCGGAGTCAACGGATTCTTGTGATGCAATGAGATGATA	CAGATGCGCACTGCTGTAACGACTTTATCCTTGTGATGCAATGAGATGAT[G/A]GCTGTTCCAGAGCATCCCCAACATCAATGGACCCTGGAGAAGTCCCAGGA
GH_TBb068E11r158	GL	CTTTAATGCTTTTGGCTCCT	GAAGGTGACCAAGTTCATGCTAAGTGAGGGACAGAGTGGC	GAAGGTCGGAGTCAACGGATTAAAGTGAGGGACAGAGTGGT	CTTCGCAACTATCTTTAATGCTTTTGGCTCCTACTATATTCTGTTTAATA[G/A]CCACTCTGTCCCTCACTTTCTACACCCACCCACCTACCCAAAAAAAAAGG
GH_TBb080P11f385	GL	TTCCAAATAGAAATGAATCTGGT	GAAGGTGACCAAGTTCATGCTGATCTTCTTCCACTGCCCT	GAAGGTCGGAGTCAACGGATTTCTTCTTCCACTGCCCC	AGAATCTTTCTTGAGTCGAACAACTTGAATACGATCTTCTTCCACTGCCC[T/C]ATCAGTTCTCAAATTCAATAGTTATTACCAGATTCATTTCTATTTGGAAA
GH_TBb090A02r206	GL	GGCAGAATTTGCGTACAATA	GAAGGTGACCAAGTTCATGCTCCATTTGAATACTCGCCTGA	GAAGGTCGGAGTCAACGGATTCATTTGAATACTCGCCTGG	AGTTGGGAGGATTACTTGCCGTTGGCAGAATTTGCGTACAATAATAGTTA[C/T]CAGGCGAGTATTCAAATGGCACCGTATGAAGCACTGTATGGACAAAGGTG
GH_TBb094A14f404	GL	TTAGAGGGGTGTCCATTGTC	GAAGGTGACCAAGTTCATGCTTTTCTTTGTCACTTCACCACA	GAAGGTCGGAGTCAACGGATTTTCTTTGTCACTTCACCACG	GCAAGTGTGAAAGATGCAGAGAATTAGAGGGGTGTCCATTGTCCAAGTAG[T/C]GTGGTGAAGTGACAAAGAAAGAGTTGTATTATCCAAGTCTCAGATGGGTA
GH_TBb096A22f163	GL	TTCTCTCCTTTTTCCCATTG	GAAGGTGACCAAGTTCATGCTGAAAAAGAAACAAAATCTGGGT	GAAGGTCGGAGTCAACGGATTAAAAAGAAACAAAATCTGGGC	CTTGGTGGGTGTTGAGTTGTTAGATCAAAGAAAAAGAAACAAAATCTGGG[T/C]GAAGAAGAAGAACAATGGGAAAAAGGAGAGAAACAGGAAAAAAGGATCTT
GH_TBb101K04r201	GL	GCCATCATTGTTAGTGGAAA	GAAGGTGACCAAGTTCATGCTTTTGGAGAACCACCAAAATC	GAAGGTCGGAGTCAACGGATTTTGGAGAACCACCAAAATG	GCCATCATTGTTAGTGGAAATTAGAGAATAGGAAAGAAGAAACTCTTGAT[C/G]ATTTTGGTGGTTCTCCAAAGACAAATAGTGGTGGCTTCCTCCAGTTCCTG
GH_TBb115E07r412	GL	GGTTTTAGCTCATCCTCAGC	GAAGGTGACCAAGTTCATGCTCTGCCCAAGCATAGCC	GAAGGTCGGAGTCAACGGATTCTGCCCAAGCATAGCA	TACTTTTTGGTTTTAGCTCATCCTCAGCCCTAATTTAAAGAATAAATTCT[G/T]GCTATGCTTGGGCAGCCTGACAGTATTCGTGTTATGGGTGACAAATCAAC
GH_TBh011E23r304	GL	GCTGCTTCCAAAACTCACTT	GAAGGTGACCAAGTTCATGCTTTGGTTACCAGCCAATTACAT	GAAGGTCGGAGTCAACGGATTTGGTTACCAGCCAATTACAA	CCATCAGGCTGCTTCCAAAACTCACTTTCCAAATGCAAAGGCCGAGGACT[A/T]TGTAATTGGCTGGTAACCAAGACTTGGTGGTCTCTTTCACCAACTTTGCC
GH_TBh015D09f378	GL	TTAGCCTACCCTAAACCGAAT	GAAGGTGACCAAGTTCATGCTGTGGTCGGTTCAAAAGGA	GAAGGTCGGAGTCAACGGATTTGGTCGGTTCAAAAGGG	TCCCTATTCTTTTAGCCTACCCTAAACCGAATACATCAATCACTTGTTAT[C/T]CCTTTTGAACCGACCACCTAGACCAAGGACTAAGCCTTAATGAATCTGCT
GH_TBh068I20r514	GL	CCAATTGTGGTAACCTCAGC	GAAGGTGACCAAGTTCATGCTGTGTCCAAGAAATCACATCAA	GAAGGTCGGAGTCAACGGATTGTGTCCAAGAAATCACATCAG	TGGTTTAAGTTACCAATTGTGGTAACCTCAGCTATGAATTCTTGGTTACC[T/C]TGATGTGATTTCTTGGACACCCTTTTCACAGCTATTTCTTTTTCTTTCCA
GH_TBh073G11f366	GL	CACCGGCATTTATATGAGAG	GAAGGTGACCAAGTTCATGCTTCCCAAACATGGTCTTACG	GAAGGTCGGAGTCAACGGATTGTCCCAAACATGGTCTTACA	ACACTAGCTCACAAGTCGAGGCCGATGCCATGTCCCAAACATGGTCTTAC[G/A]CTAGCTCTCATATAAATGCCGGTGCCATGTTCCAAATATGGTCTTACACT
GH_TBh073M10r542	GL	TCATTCAGACAATGGGGTAA	GAAGGTGACCAAGTTCATGCTCTTCCTCCACTTTCGCC	GAAGGTCGGAGTCAACGGATTCCTTCCTCCACTTTCGCT	TGGCGGGAAACCCGTTACCCAGTCATTCAGACAATGGGGTAAACGCGATA[A/G]GCGAAAGTGGAGGAAGGAGAACTAAGATGGACGTATCGGAGGTAAAGACC
GH_TBh081E20f301	GL	GGTTGCAACATATTTAGCTTCA	GAAGGTGACCAAGTTCATGCTATAGAAGCAAGAAACTGTCGG	GAAGGTCGGAGTCAACGGATTATAGAAGCAAGAAACTGTCGC	TCACTCTAGGATCAAGTGTGTTTTGTTGTCATAGAAGCAAGAAACTGTCG[C/G]AAAGTCAACTGTTGAAGCTAAATATGTTGCAACCATAACTGCTGTAAACC
GH_TBh084M23f126	GL	GCAAACAATCACAAGGCTTA	GAAGGTGACCAAGTTCATGCTAGGAGAGGAAGTCCTAAGTTCA	GAAGGTCGGAGTCAACGGATTGGAGAGGAAGTCCTAAGTTCG	CCTATCAATCAAGCAAACAATCACAAGGCTTATTTATGATCTTCATATGT[C/T]GAACTTAGGACTTCCTCTCCTCTAATGTAGGTGACATAATCATCAAATCA
GH_TBh096O18f186	GL	TTGTTTGGATCTTGAGCGTA	GAAGGTGACCAAGTTCATGCTTTTCCCATGCTTTTTCCA	GAAGGTCGGAGTCAACGGATTTCCCATGCTTTTTCCG	TACCGTTATCTCTTTGTTTGGATCTTGAGCGTATTGTTAGTAGGTTTTGG[T/C]GGAAAAAGCATGGGAAAAAAATGAAGTATTCATTGGTGCGAGTGAGCAAA
GH_TBh099A11f113	GL	AGAATCAAACAACAATTACAAACA	GAAGGTGACCAAGTTCATGCTGACAACCCAAGAAATGCTG	GAAGGTCGGAGTCAACGGATTGGACAACCCAAGAAATGCTA	GTCATCCAACCTCAGGGTGCAGTGTTAAAATGGACAACCCAAGAAATGCT[G/A]CTTTCTTTAATAAGTGATACATTAGTGTTTGTAATTGTTGTTTGATTCTG
GH_TBh103A03r594	GL	TTGGACAAGTTTGTTGTTGTG	GAAGGTGACCAAGTTCATGCTGACATGTTTTGTCTCATCTCTCA	GAAGGTCGGAGTCAACGGATTACATGTTTTGTCTCATCTCTCG	ATATTTGGACAAGTTTGTTGTTGTGTTTATTGATGATATTCTAATATATT[T/C]GAGAGATGAGACAAAACATGTCGAGCACTTGAGAACTATTTTGCAGACTT
GH_TBh103N06r165	GL	TGATCATGAATCTATAAAGTTGGTT	GAAGGTGACCAAGTTCATGCTGATTGTCTTATTGGTTGTTACCTTAGT	GAAGGTCGGAGTCAACGGATTATTGTCTTATTGGTTGTTACCTTAGA	TCATGATCATGAATCTATAAAGTTGGTTAGAGTGTTTAAATTTTAACAAC[T/A]CTAAGGTAACAACCAATAAGACAATCAATGTGTACTTCATAAAAAAAAAT
GH_TBh107J22r268	GL	CAGGCAGTTTTGCTGATAAA	GAAGGTGACCAAGTTCATGCTCATACTGTGGATCGTAAGTCTATTG	GAAGGTCGGAGTCAACGGATTACATACTGTGGATCGTAAGTCTATTC	TGATTTTGTTGAAATCAAAGGCGTAACATACTGTGGATCGTAAGTCTATT[C/G]GTCATACTGTTATTTGTTGTTTTACTTTTATCAGCAAAACTGCCTGCCCT
GH_TBh120F09r233	GL	TTCCGTACATACCTGTATCACC	GAAGGTGACCAAGTTCATGCTCGTGGTTGAGAAAGAGGTTAT	GAAGGTCGGAGTCAACGGATTCGTGGTTGAGAAAGAGGTTAG	TCTCAATGTAGTACTTGAATAGGTTCCGTACATACCTGTATCACCTCATA[A/C]TAACCTCTTTCTCAACCACGGCATTCATTTATCCGTTGAACCATTAGGGA
GH_TBb011E21r210	GH	AATTTCGAGGCAAGTCAAAC	GAAGGTGACCAAGTTCATGCTCGGCGCCTTAGTTGC	GAAGGTCGGAGTCAACGGATTCACGGCGCCTTAGTTGT	AGGCATTGAGAAAATTTCGAGGCAAGTCAAACCAGTGTCATCATAAAGAC[G/A]CAACTAAGGCGCCGTGAGAATGGGTGGGTAGAATTTCATAGGTTCCAAAT
GH_TBb023C09f63	GH	CTTCCCTGGGGTAATTCTTT	GAAGGTGACCAAGTTCATGCTGGAGAAAAAGGACACAGAGAATAGT	GAAGGTCGGAGTCAACGGATTGAGAAAAAGGACACAGAGAATAGG	TCCAACTTCTGAGATGGATCAATCGGCTTCCCTGGGGTAATTCTTTACCC[C/A]CTATTCTCTGTGTCCTTTTTCTCCTCTTCTAGGGTGTATTTATAGGCTTT
GH_TBb031J15f553	GH	AAATCTTCAGGGGTGCTTC	GAAGGTGACCAAGTTCATGCTCACATTCGGGGCTACACT	GAAGGTCGGAGTCAACGGATTACATTCGGGGCTACACC	ACAGTCAGTGGTAGTCTCTAACAAATATTCTGCCACATTCGGGGCTACAC[C/T]TGAAGCACCCCTGAAGATTTTCGCTCCATTAGATCGGAGTTACTCCAAAA
GH_TBb039C13r158	GH	CATCATTATAAGGCCCTTGG	GAAGGTGACCAAGTTCATGCTTGTTAATCAGATCTTTGTGAGACAC	GAAGGTCGGAGTCAACGGATTTGTTAATCAGATCTTTGTGAGACAT	TCGACAAAGCAAACATCATTATAAGGCCCTTGGTGGTCAAATGGAAGAGA[G/A]TGTCTCACAAAGATCTGATTAACACACACAACTTGAAAAGTCAAAATATT
GH_TBb039K17f103	GH	CGTTTTAAATGGCCAGACC	GAAGGTGACCAAGTTCATGCTCGGATCCTCCCCTCC	GAAGGTCGGAGTCAACGGATTGCGGATCCTCCCCTCT	TACAAAACGACGCCGTTTTAAATGGCCAGACCCGCACGGTGACCCGACCC[A/G]GAGGGGAGGATCCGCGCGTTTTGGCTTTTAATGGTAGAATTGCGCATTTA
GH_TBb047H13r591	GH	CCTGTTTGGACAACCCTTAT	GAAGGTGACCAAGTTCATGCTGGTGTGAAAATGCTGTCTAGTTTA	GAAGGTCGGAGTCAACGGATTGTGTGAAAATGCTGTCTAGTTTG	TACCCTGTTTGGACAACCCTTATACATCAATTTGGACAACATTTATATAC[T/C]AAACTAGACAGCATTTTCACACCAAAATTTGGACAGCATATATACAACAA
GH_TBb055E09r390	GH	GGGTTTTGAAGCTTATTTTGC	GAAGGTGACCAAGTTCATGCTTTCTGACACTCTCAAATCAATCA	GAAGGTCGGAGTCAACGGATTTCTGACACTCTCAAATCAATCG	GAAAACTTTAAGTATTGTGAGAAAGGGTTTTGAAGCTTATTTTGCATATG[C/T]GATTGATTTGAGAGTGTCAGAAAAGAAAGTTGAATCAGTACCGGTTGTGT
GH_TBb070L09r38	GH	TGCAATTAGGAGGATCATCAG	GAAGGTGACCAAGTTCATGCTTCATGGGTCCTGTTAGAGAAG	GAAGGTCGGAGTCAACGGATTATCATGGGTCCTGTTAGAGAAT	AAGTCATGGAATGGACATCATGGGTCCTGTTAGAGAA[G/T]CATCTGATGATCCTCCTAATTGCATTAGATCTACTGATAAGCAAGCAGGT
GH_TBb075C16r417	GH	CTTCTGTACGGCCAGGTC	GAAGGTGACCAAGTTCATGCTGGAAAGATGACACACCCG	GAAGGTCGGAGTCAACGGATTTGGAAAGATGACACACCCA	ACTGTAACTTGAGATAGGGGCACATGCCCATGTGGAAAGATGACACACCC[G/A]TGTGGCCATTTTGACCTGGCCGTACAGAAGGCCCGTGTGGTTCACACGGC
GH_TBb078M05f450	GH	TTGCTCATCTTCAACCCTTT	GAAGGTGACCAAGTTCATGCTCCTAACCATGGTGGTCTTC	GAAGGTCGGAGTCAACGGATTCCCTAACCATGGTGGTCTTA	CAAAATAAAAGTCAAAATTTGCTCATCTTCAACCCTTTGGCGGAATTTTT[T/G]AAGACCACCATGGTTAGGGTTTTGTTCGAGCTTTCCAAGCTTCATAGTAA
GH_TBb115J16f283	GH	ATGGACACCGGAGTTGTACT	GAAGGTGACCAAGTTCATGCTCCATGAAGTTGAGTTTGGGA	GAAGGTCGGAGTCAACGGATTCATGAAGTTGAGTTTGGGG	CATTCTATAAGGGGTGATGGACACCGGAGTTGTACTAGGTAGGAGCTCAA[C/T]CCCAAACTCAACTTCATGGTTTGGAGGCAACCTAGGTAGCTCATAGGGAA
GH_TBh016J13f208	GH	TTGTACATACCTAAACTTTCCTGTATT	GAAGGTGACCAAGTTCATGCTTGAACAAAGAGGTGAGAATGAAT	GAAGGTCGGAGTCAACGGATTGAACAAAGAGGTGAGAATGAAA	CAACTACCACATAGGTATTGTACATACCTAAACTTTCCTGTATTTATTTA[A/T]TTCATTCTCACCTCTTTGTTCAATACATTAATTCGTTCAGAAGTCTTTCA
GH_TBb006P18r611	GH	CGTGTTTGTTTTGTAGTGTATGAA	GAAGGTGACCAAGTTCATGCTATTGTTAATAGGAACAAACATGAATA	GAAGGTCGGAGTCAACGGATTATTGTTAATAGGAACAAACATGAATC	CCCGATTGTCATCTTTAGTGATAATATTGTTAATAGGAACAAACATGAAT[C/A]TTAAAAAAATTAATTTTCATACACTACAAAACAAACACGAATATACCTTA
GH_TBb021F19r519	GH	TCTTATGGGCTTCCTGACAT	GAAGGTGACCAAGTTCATGCTCAGGGAGTTCAAACGAGC	GAAGGTCGGAGTCAACGGATTTAACAGGGAGTTCAAACGAGT	CAGCTCTACATGAGCGTCTTGATATAACCTCTTATGGGCTTCCTGACATG[G/A]CTCGTTTGAACTCCCTGTTACCTTATCCGGTGCTCCCTGATATTAACTCT
GH_TBb026F19f729	GH	GTACGCATCAAGCGAATAAA	GAAGGTGACCAAGTTCATGCTAAAAATCAATTGTAATGGAGAGTATG	GAAGGTCGGAGTCAACGGATTAAAAATCAATTGTAATGGAGAGTATT	GATGGGAAATATTTGACTCTTGACAAAAAATCAATTGTAATGGAGAGTAT[T/G]TATAATTTATTCGCTTGATGCGTACAACATGTAAGACAATAAAATCTCAT
GH_TBb058C06r599	GH	ACACTCATCCATCTCGACCT	GAAGGTGACCAAGTTCATGCTTGATTGTTCAGTGTTTTGCCTA	GAAGGTCGGAGTCAACGGATTATTGTTCAGTGTTTTGCCTG	TCATTAATGGGAAGACACTCATCCATCTCGACCTTAGATTTCAATTGTGA[C/T]AGGCAAAACACTGAACAATCAAGTTATGGTGGTAGGACGGAATACACGAC
GH_TBb086E12r110	GH	TGAAGAGCTGGAAAAATGGT	GAAGGTGACCAAGTTCATGCTTGTGTAATGCTTATTGGGGC	GAAGGTCGGAGTCAACGGATTTGTGTAATGCTTATTGGGGA	AACAAAGCATATTAGAAGGTTTTGAAGAGCTGGAAAAATGGTTAATCTCA[G/T]CCCCAATAAGCATTACACACGATTAGAGCACACCTTTTGAGTTGATGTGC
GH_TBb099J02r656	GH	TGCTGCAAGAACATCAGTCT	GAAGGTGACCAAGTTCATGCTTAATGTTATCTGATGATGGTTCAA	GAAGGTCGGAGTCAACGGATTTTAATGTTATCTGATGATGGTTCAC	TTGCTTTGCAAGCAATGAATACTTGGTTAATGTTATCTGATGATGGTTCA[C/A]TTATAGTTGAATTAAAAGGTAGACTGATGTTCTTGCAGCAGATTAGTGAA
GH_TBb109H24r165	GH	TCGAAAGTTCTATGCGAGTTT	GAAGGTGACCAAGTTCATGCTAAGAAGAACTCCGGTAGCATA	GAAGGTCGGAGTCAACGGATTAAGAAGAACTCCGGTAGCATC	CTTAGAAGTTAAGGGTACCTTCTTTTTTCCAAGAAGAACTCCGGTAGCAT[A/C]TGGCTTAGTCAAACTCGCATAGAACTTTCGAACTAACTTCTCATCGGGTA
GH_TBb117M02f102	GH	AAAAGACCGACGTAACCGTA	GAAGGTGACCAAGTTCATGCTGGAACCATCTCACCTTTCA	GAAGGTCGGAGTCAACGGATTGGAACCATCTCACCTTTCG	CCCAGTCCATGTAGTACTGAAAAAGACCGACGTAACCGTAATTGAGAATT[T/C]GAAAGGTGAGATGGTTCCCACTCGAGTTCAAAACATGTGGAGAGTCTGCA
GH_TBh001B09r548	GH	CCCCAAAAATTTTACCAGAA	GAAGGTGACCAAGTTCATGCTGGAACCGGAAGAGGCTAT	GAAGGTCGGAGTCAACGGATTGGAACCGGAAGAGGCTAC	TTGGCAGTGTCACGGTTTGGAGGAAGCCACTTGGGAACCGGAAGAGGCTA[C/T]GGAAAGCAGTATTTGAACCACTTTTCTGGTAAAATTTTTGGGGACGAAAA
GH_TBh002N07r158	GH	AATGGCCTAGGTTGTGTTTT	GAAGGTGACCAAGTTCATGCTATAATCTACAACTTTTCCCTCCTG	GAAGGTCGGAGTCAACGGATTCATAATCTACAACTTTTCCCTCCTA	TTTGTGTGGCTTCAATTGCCTCGAGGCATAATCTACAACTTTTCCCTCCT[G/A]CATTAAAACACAACCTAGGCCATTTAACGATGTATCACTAAAAACTATGA
GH_TBh005K16r694	GH	TGGTGTCCTTCAAGTTGTTTT	GAAGGTGACCAAGTTCATGCTATAGAAGAAGAGAATAGGGAGTCATT	GAAGGTCGGAGTCAACGGATTATAGAAGAAGAGAATAGGGAGTCATC	GCATTCTAAAGTCTATAAATACCTAATAGAAGAAGAGAATAGGGAGTCAT[T/C]AGAGAATATGGAAGAAAACAACTTGAAGGACACCATTGGAGCCAACTCTG
GH_TBh013E05r311	GH	GGGCTAACCAATGCTCTTTA	GAAGGTGACCAAGTTCATGCTGCTCCTCCTGTCTGCCA	GAAGGTCGGAGTCAACGGATTCTCCTCCTGTCTGCCG	TCTTTGACTGGGCTAACCAATGCTCTTTATGCTCAAGAACAAAGAAAAGC[T/C]GGCAGACAGGAGGAGCATCATGAAAGTGCATTTCAAGCCAAGA
GH_TBb008N08r633	GH	TACCCCACTCACAATCTCCT	GAAGGTGACCAAGTTCATGCTATGGACAACTTGGACTGCTT	GAAGGTCGGAGTCAACGGATTTGGACAACTTGGACTGCTC	AGAATATTGGTTGGAGGCCACAGAATGGATTATGGACAACTTGGACTGCT[T/C]TGAGGAGATTGTGAGTGGGGTATCTGTACTAAGTCCTTTGGGTCACTCGG
GH_TBb016L05f510	GH	TCAGTTTAACTTTTCCCTCAGTC	GAAGGTGACCAAGTTCATGCTTTGGGTCCTAGGTTGGTTT	GAAGGTCGGAGTCAACGGATTTTGGGTCCTAGGTTGGTTC	TGTGTTGGACTGTGTTGGGTGAAAGGAAAGTTTTGGGTCCTAGGTTGGTT[T/C]AAGAGACTGAGGGAAAAGTTAAACTGATTCAGAACACACTAAAAACAGCT
GH_TBb034F08r220	GH	TCCCTATACAATTAGGGACCA	GAAGGTGACCAAGTTCATGCTAGTTGGGTTAAAAGTTGGCA	GAAGGTCGGAGTCAACGGATTAAGTTGGGTTAAAAGTTGGCT	CACCGAAAGTAGAAAGTAATATTGGTTGGCAAGTTGGGTTAAAAGTTGGC[A/T]TGGGATAATTGCAATTTTGGTCCCTAATTGTATAGGGACATTGCAAGTTG
GH_TBb065N10f579	GH	TCTGGATGTGTTTCCTGAAG	GAAGGTGACCAAGTTCATGCTGAATAGGTGGCAAACCTGAC	GAAGGTCGGAGTCAACGGATTGAATAGGTGGCAAACCTGAG	GAATTGGTGCCAATTGTGTACGAGTATCTGGATGTGTTTCCTGAAGAATT[G/C]TCAGGTTTGCCACCTATTCGAGAAGTAGAGTTTGGTATTGAGTTAGAGTC
GH_TBb086O08f91	GH	ATACGGGTGAGGGGTGTTAC	GAAGGTGACCAAGTTCATGCTAACTGTAGAATTCAAATACATTCCTC	GAAGGTCGGAGTCAACGGATTAAACTGTAGAATTCAAATACATTCCTT	CTAACCCTATCCTGATAACGGATACGGGTGAGGGGTGTTACAAAGCCCCC[G/A]AGGAATGTATTTGAATTCTACAGTTTTTTAGGACTTTCCGGTTACTACAG
GH_TBb089J13f117	GH	TCGGTTTGGGTAAATAGACTG	GAAGGTGACCAAGTTCATGCTATTAGTCGAAAACACAACCCA	GAAGGTCGGAGTCAACGGATTTTAGTCGAAAACACAACCCC	ATTAAATTCTCCAAATGGTAGCTCCATCAGATTAGTCGAAAACACAACCC[C/A]TTGTACTTCTAATGGTACATCCTTATACAGTCTATTTACCCRAACCGATT
GH_TBb108I10f598	GH	TTCATCTAGAACCAGTGGGAAT	GAAGGTGACCAAGTTCATGCTAAACTCGTACAACCTTTGGAA	GAAGGTCGGAGTCAACGGATTAAAACTCGTACAACCTTTGGAG	AGCGATACAGATGGTCACTTACGTTCATCTAGAACCAGTGGGAATATGTT[T/C]TCCAAAGGTTGTACGAGTTTTCTAATTTGTACACTTCATCGATAAAACTT
GH_TBb114M13r421	GH	TGATCGGTGTAGACATGGAA	GAAGGTGACCAAGTTCATGCTTTTAGCGACATTATTTATTTGGTG	GAAGGTCGGAGTCAACGGATTGATTTAGCGACATTATTTATTTGGTA	TGGCTACCATAGTGTTTGCTTTGAAGATTTAGCGACATTATTTATTTGGT[A/G]AGAAATTCCATGTCTACACCGATCACAAAAGTCTTAAGTATTTGATGACT
GH_TBh009E21r404	GH	TTCATGAATAGGTCCTCTGCT	GAAGGTGACCAAGTTCATGCTTGCAGGAAATGAGTCTGAAA	GAAGGTCGGAGTCAACGGATTTGCAGGAAATGAGTCTGAAG	TCTTCATGAATAGGTCCTCTGCTACTACTTGAGAATGGGTCATGTACTTC[T/C]TTCAGACTCATTTCCTGCAAAGTAGGTTGCACCATATTGTCAATTTTAGT
GH_TBh017C21f475	GH	TGAGAACATCTTTTCTCTCCAC	GAAGGTGACCAAGTTCATGCTATGAGAACATTTCCTTCATCCT	GAAGGTCGGAGTCAACGGATTTGAGAACATTTCCTTCATCCA	TGAGAACATCTTTTCTCTCCACTAACTTTAATTATTTATTCTTAGACTAA[A/T]GGATGAAGGAAATGTTCTCATCCACTAACTCATAAAATATTTGTGGTTAA
GH_TBh051A13r183	GH	TCCATAAAACTGTAGACCATAAAAA	GAAGGTGACCAAGTTCATGCTTTTGAGACCACAAATCTGACA	GAAGGTCGGAGTCAACGGATTTTGAGACCACAAATCTGACG	ATTCCATAAAACTGTAGACCATAAAAATATAATAAAAATAAATTTTTTCA[C/T]GTCAGATTTGTGGTCTCAAAACCACTATTTCGACTAAACCTAAAATCGGG
GH_TBh062O14f140	GH	CCATTCGACTAAAAGTCATATACA	GAAGGTGACCAAGTTCATGCTTTGTGACCTTTTGGTTCTACTTC	GAAGGTCGGAGTCAACGGATTAATTGTGACCTTTTGGTTCTACTTA	CCATTCGACTAAAAGTCATATACATAAATTATTTATCGCACAACTTAATT[G/T]AAGTAGAACCAAAAGGTCACAATTCATCTAATATATACATATTGCTCACT
GH_TBb049B07r653	GH	CTTCCATGGCTGTTTCTTTT	GAAGGTGACCAAGTTCATGCTATGCTAATTTCTTTTATCTTCCG	GAAGGTCGGAGTCAACGGATTCATGCTAATTTCTTTTATCTTCCA	AATAATAAATAAAATAAAAGCCAAAATCATGCTAATTTCTTTTATCTTCC[G/A]CCGAATGTCGATAAAAGAAACAGCCATGGAAGTATTTTAGGGTTCGACCC
GH_TBb063O05r61	GH	GCAAAATTTAGGCTGAATGG	GAAGGTGACCAAGTTCATGCTGCCAAAAGCCCATTACTCA	GAAGGTCGGAGTCAACGGATTCCAAAAGCCCATTACTCG	GGCAAAATTTAGGCTGAATGGGCCGCACAAGCGTGTGGGCCCACTTGGGC[C/T]GAGTAATGGGCTTTTGGCCCATTTACACTGTTACGACCATTTAGGTAACC
GH_TBb065N10r309	GH	CGATCCACCTAAGTCTAGGG	GAAGGTGACCAAGTTCATGCTCACCCTTCTGTTTTAATCTGC	GAAGGTCGGAGTCAACGGATTCTCACCCTTCTGTTTTAATCTGT	CAGCTCTGAGTCCCACGCTGCACCGATCCACCTAAGTCTAGGGGTTACCT[G/A]CAGATTAAAACAGAAGGGTGAGTTTACGAAAACTYAGTGTGTAATCCCAT
GH_TBb086F21f319	GH	TGTCCTGTTTTGTCCCTTTT	GAAGGTGACCAAGTTCATGCTAAAAGGAACCAAAAGTGATCC	GAAGGTCGGAGTCAACGGATTCAAAAGGAACCAAAAGTGATCT	AAGGCTTAAGCCGTGTCATCTTCTCGATTTGTCCTGTTTTGTCCCTTTTT[G/A]GATCACTTTTGGTTCCTTTTGACTCTTGGTGCTCTCCTGAGTACAAAAAG
GH_TBb110A05r546	GH	GAGTTTCTTGAATTGAAACAAGG	GAAGGTGACCAAGTTCATGCTTCGGCTACCGTCATGC	GAAGGTCGGAGTCAACGGATTATATTCGGCTACCGTCATGT	GGGTTTCATTGATCAAAAGAGAAAAGAGTTTCTTGAATTGAAACAAGGGC[A/G]CATGACGGTAGCCGAATATGACGAGAATTTGTCAAATTAAGCAAGTATGC
GH_TBh025G13r158	GH	TGATTATCAGACAACTTTCTTTTTAC	GAAGGTGACCAAGTTCATGCTGCACTTGGCTAGTGTTTTCG	GAAGGTCGGAGTCAACGGATTGCACTTGGCTAGTGTTTTCA	AAACATGAAATGGGATTTGGGTGGGGTTGAAGCACTTGGCTAGTGTTTTC[A/G]GTAAAAAGAAAGTTGTCTGATAATCAGCATGATATATATGTATAGACTCA
GH_TBh032N08f566	GH	CCTGTGGAATTCACTAAAATTG	GAAGGTGACCAAGTTCATGCTCTAGCCCAGGGGTTTGT	GAAGGTCGGAGTCAACGGATTCTAGCCCAGGGGTTTGA	TGTCTATTAAAAATTTACCTGTGGAATTCACTAAAATTGTGGTGAAAGTT[A/T]CAAACCCCTGGGCTAGGTGGATAAAGTTTGTCATAACTGTCCATTGATGG
GH_TBh032P23f583	GH	GCCAAAATTCCTAAAATACCC	GAAGGTGACCAAGTTCATGCTGCTATTATCACACCCCAAAATAAG	GAAGGTCGGAGTCAACGGATTGCTATTATCACACCCCAAAATAAA	TTAAGCTTTACGAAGCTACTCAAATGAGCTATTATCACACCCCAAAATAA[A/G]GCCTAGGAGTTTTAAGGGTATTTTAGGAATTTTGGCCTATATGAGCTCGG
GH_TBh053K17f570	GH	TCCCTATTTCACAAAACACAAG	GAAGGTGACCAAGTTCATGCTTTCGGCCTAACATGGCTA	GAAGGTCGGAGTCAACGGATTCGGCCTAACATGGCTG	CACAAGTTAGTCCCTATTTCACAAAACACAAGGTATTCAAAATTTAACTG[T/C]AGCCATGTTAGGCCGAATTTACCCCTAGCCCATATAAGCCCATATGTTTC
GH_TBh054P18r396	GH	GCAGTTTAGCTGCATGATGA	GAAGGTGACCAAGTTCATGCTGCTATTACTAGAAAACCTTTGTGC	GAAGGTCGGAGTCAACGGATTTTGCTATTACTAGAAAACCTTTGTGT	CTTCTAAAAGGCAATAGGAGCAGTTTAGCTGCATGATGATGATGATGATG[A/G]CACAAAGGTTTTCTAGTAATAGCAACGATTTCTCTTACTTTTCCAAAACA
GH_TBh056B01f630	GH	CCATGTGACCCTTAAGAATTG	GAAGGTGACCAAGTTCATGCTTGGACATTCTGTTTCTGACATT	GAAGGTCGGAGTCAACGGATTTGGACATTCTGTTTCTGACATC	GCCAGTGTCTTAGCCCGTGTGCAAAAACCTGGACATTCTGTTTCTGACAT[T/C]AACAATTCTTAAGGGTCACATGGCCAAGGCACACGTCCGTGTGCTAGGCC
GH_TBh056P04r108	GH	CCATGGCAAAAAGCACTACT	GAAGGTGACCAAGTTCATGCTCATTATTCTTAGCTATGTTTTTTTTCA	GAAGGTCGGAGTCAACGGATTACATTATTCTTAGCTATGTTTTTTTTCT	TGTTGGAAATTGCTTTACCTTTCACATTATTCTTAGCTATGTTTTTTTTC[T/A]TATGTTATTAGGCAGTAGTGCTTTTTGCCATGGGAGGGTATGGAACATAT
Abbreviations GB- G. barbadense, GL - G. longicalyx, and GH - G. hirsutum.
