# Supplementary material for: BAC-End Sequence-Based SNP Mining in Allotetraploid Cotton (Gossypium) Utilizing Resequencing Data, Phylogenetic Inferences, and Perspectives for Genetic Mapping
Source: G3 (Bethesda). 2015 Apr 9;5(6):1095–105. doi: 10.1534/g3.115.017749 (PMC4478540; doi:10.1534/g3.115.017749)
Supplement: Supporting Information [file supp_g3.115.017749_TableS5.xlsx]

## Sheet: Sheet1
Linkage Group	Mapped Marker	Identical Marker(s)
		#1	#2	#3	#4
LG01	GH_TBb083H08f198	GH_TBb083H08f513	-	-	-
	GH_TBb083H08r322	GH_TBb083H08r388	-	-	-
	GH_TBb028N14f117	GH_TBb028N14f237	-	-	-
	GH_TBh017H02f657	GH_TBh017H02f82	GH_TBh026J02r85	GH_TBh104B19f693	GH_TBh104B19f316
	GH_TBb029K08r295	GH_TBb029K08r40	-	-	-
	GH_TBb076O12f112	GH_TBh008C08f366	-	-	-
	GH_TBb007K19r128	GH_TBb007K19r318	-	-	-
LG02	GH_TBb026I15f123	Gh_TBh030N09r663	-	-	-
	GH_TBb011K11f449	GH_TBb020O09f133	GH_TBb054A19r425	GH_TBb054A19r476	-
	GH_TBh029C02f394	GH_TBh029C02f535	-	-	-
	GH_TBh029L07r188	GH_TBh041C21f404	GH_TBh041C21r310	-	-
	GH_TBh018I23r572	GH_TBh018I23r706	-	-	-
