# Supplementary material for: BAC-End Sequence-Based SNP Mining in Allotetraploid Cotton (Gossypium) Utilizing Resequencing Data, Phylogenetic Inferences, and Perspectives for Genetic Mapping
Source: G3 (Bethesda). 2015 Apr 9;5(6):1095–105. doi: 10.1534/g3.115.017749 (PMC4478540; doi:10.1534/g3.115.017749)
Supplement: Supporting Information [file supp_g3.115.017749_TableS6.xlsx]

## Sheet: Sheet1
Species	Sample	Raw Reads (#)	Trimmed Reads		Mapped Reads		Fraction of Reference Covered
			(#)	(%)	(#)	(%)
Gossypium hirsutum L.	TM-1	816832880	796773046	0.975442	59000908	0.0740498	0.84
	Sealand 542	853279526	830824387	0.973684	62395682	0.0751009	0.84
	PD-1	812843166	792473570	0.97494	61009021	0.0769856	0.84
	Paymaster HS26	882495892	864048129	0.979096	67174511	0.0777439	0.84
	M-240 RNR	890769668	865155108	0.971244	64913995	0.0750316	0.84
	Fibermax 832	804893636	790082996	0.981599	62435893	0.0790245	0.84
	Coker 312	784902894	766214459	0.97619	56052833	0.0731555	0.84
	SureGrow 747	897203024	871935172	0.971837	64302689	0.0737471	0.84
	Stoneville 474	852597120	831199060	0.974902	59158880	0.0711729	0.84
	Tamcot Sphinx	777426896	758074043	0.975107	57448801	0.0757826	0.84
	Acala Maxxa	927373608	918133054	0.990036	67051425	0.0730302	0.84
	TX0231	861266926	837855860	0.972818	61276636	0.0731351	0.83
Gossypium barbadense L.	3-79	826774068	805308483	0.974037	49280456	0.0611945	0.77
Gossypium longicalyx	F1-1	1068517678	1048843534	0.990036	64892839	0.0618708	0.36
