# Supplementary material for: BAC-End Sequence-Based SNP Mining in Allotetraploid Cotton (Gossypium) Utilizing Resequencing Data, Phylogenetic Inferences, and Perspectives for Genetic Mapping
Source: G3 (Bethesda). 2015 Apr 9;5(6):1095–105. doi: 10.1534/g3.115.017749 (PMC4478540; doi:10.1534/g3.115.017749)
Supplement: Supporting Information [file supp_g3.115.017749_TableS7.xlsx]

## Sheet: Sheet1
Marker	Chip Result	Result Type	Marker	Chip Result	Result Type
GH_TBb002K23f282	BAD	-	GH_TBh094F09f544	GOOD	CoDominant
GH_TBb004F08r214	GOOD	Dominant	GH_TBb029K08r40	BAD	-
GH_TBb007K19f439	GOOD	CoDominant	GH_TBb029K08r40	GOOD	CoDominant
GH_TBb007K19f685	BAD	-	GH_TBb029K08r295	GOOD	CoDominant
GH_TBb076O12f641	BAD	-	GH_TBb034J14f65	GOOD	CoDominant
GH_TBb076O12r258	BAD	-	GH_TBb042I06r518	BAD	-
GH_TBb078C15f709	GOOD	CoDominant	GH_TBh017H02r76	GOOD	CoDominant
GH_TBb083H08f198	GOOD	CoDominant	GH_TBh017H02r254	GOOD	CoDominant
GH_TBh033B17f116	GOOD	CoDominant	GH_TBh018I23r572	GOOD	CoDominant
GH_TBh035I01r479	GOOD	CoDominant	GH_TBh018I23r706	GOOD	CoDominant
GH_TBh036E15r180	GOOD	CoDominant	GH_TBh104B19f316	GOOD	CoDominant
GH_TBh037P04r277	GOOD	CoDominant	GH_TBh104B19f693	GOOD	CoDominant
GH_TBb007K19r128	GOOD	CoDominant	GH_TBh104B19r262	GOOD	CoDominant
GH_TBb007K19r318	GOOD	CoDominant	GH_TBh104B19r683	GOOD	CoDominant
GH_TBb009K12r147	GOOD	CoDominant	GH_TBb047M07r534	GOOD	CoDominant
GH_TBb009K12r639	GOOD	CoDominant	GH_TBb048C17f350	BAD	-
GH_TBb083H08f513	GOOD	CoDominant	GH_TBb049J03f461	GOOD	CoDominant
GH_TBb083H08r322	GOOD	CoDominant	GH_TBb049J03r274	GOOD	CoDominant
GH_TBb083H08r388	GOOD	CoDominant	GH_TBh024P03f491	GOOD	CoDominant
GH_TBb092L11f286	GOOD	CoDominant	GH_TBh026J02r85	GOOD	CoDominant
GH_TBh041C21f404	GOOD	CoDominant	GH_TBh026J02r289	GOOD	Dominant
GH_TBh041C21r310	GOOD	CoDominant	GH_TBh027M10f350	BAD	-
GH_TBh057E07f457	GOOD	CoDominant	GH_TBh107C21r278	GOOD	CoDominant
GH_TBh074J09r413	GOOD	CoDominant	GH_TBh107C21r542	GOOD	CoDominant
GH_TBb011K11f449	GOOD	CoDominant	GH_TBh113L04f312	GOOD	CoDominant
GH_TBb020O09f133	GOOD	CoDominant	GH_TBh113L04r239	GOOD	CoDominant
GH_TBb025M11f282	BAD	-	GH_TBb053N07f372	GOOD	CoDominant
GH_TBb025M11r471	GOOD	CoDominant	GH_TBb054A19f46	BAD	-
GH_TBb094O03f249	GOOD	CoDominant	GH_TBb054A19r425	GOOD	CoDominant
GH_TBb094O03f702	GOOD	CoDominant	GH_TBb054A19r476	GOOD	CoDominant
GH_TBb099G16f226	GOOD	CoDominant	GH_TBh029C02f394	GOOD	CoDominant
GH_TBb099G16r235	GOOD	CoDominant	GH_TBh029C02f535	GOOD	CoDominant
GH_TBh088D12r654	GOOD	CoDominant	GH_TBh029L07f563	GOOD	CoDominant
GH_TBh089D12r67	GOOD	CoDominant	GH_TBh029L07r188	GOOD	CoDominant
GH_TBh089D12r355	GOOD	CoDominant	GH_TBh114B12f334	GOOD	CoDominant
GH_TBh091O02f492	GOOD	CoDominant	GH_TBh118E18r63	GOOD	CoDominant
GH_TBb026I15f123	GOOD	CoDominant	GH_TBh119I15f326	GOOD	CoDominant
GH_TBb026I15f205	GOOD	CoDominant	GH_TBb057J07f186	GOOD	CoDominant
GH_TBb028N14f117	GOOD	CoDominant	GH_TBb057J07f530	BAD	-
GH_TBb028N14f237	GOOD	CoDominant	GH_TBb057J07r80	GOOD	CoDominant
GH_TBb099G16r491	GOOD	CoDominant	GH_TBb076O12f112	GOOD	CoDominant
GH_TBh008C08f366	GOOD	CoDominant	GH_TBh030N09r504	GOOD	Dominant
GH_TBh017H02f82	GOOD	CoDominant	GH_TBh030N09r663	GOOD	CoDominant
GH_TBh017H02f657	GOOD	CoDominant	GH_TBh031M22f125	GOOD	CoDominant
GH_TBh091O02r102	GOOD	CoDominant	GH_TBh031M22f275	GOOD	CoDominant
GH_TBh091O02r557	BAD	-
	40	GOOD
	6	BAD	91
