# Supplementary material for: BAC-End Sequence-Based SNP Mining in Allotetraploid Cotton (Gossypium) Utilizing Resequencing Data, Phylogenetic Inferences, and Perspectives for Genetic Mapping
Source: G3 (Bethesda). 2015 Apr 9;5(6):1095–105. doi: 10.1534/g3.115.017749 (PMC4478540; doi:10.1534/g3.115.017749)
Supplement: Supporting Information [file supp_g3.115.017749_TableS8.xlsx]

## Sheet: Sheet1
Marker Name	KASP Result	Marker Call Frequency	Genotypes
			TM-1 (Stelly)	TM-1 (Zhang)	TM-1 (USDA)	Acala Maxxa	PD-1	Sealand 542	Fibermax832	Deltapine 14	TX0231	Paymaster 12188BR	Tidewater Seabrook	Tamcot Sphinx	Wilt Acala 1517	Coker 312	Auburn 623 RNR	Deltatype Webber	Stoneville 20	Acala Ultima	Coker 315	Fibermax 966	Paymaster HS26	SureGrow 747	Pyramid	Stoneville 825	M-240 RNR	Deltapine 90	PSC 355	Stoneville 474	Delta Opal	Sicot 70	MCU-5	Siokra 1-4	3-79
GH_TBb011E21r210	BAD	-
GH_TBb023C09f63	GOOD	0.939394	C	C	C	C	A	C	C	C	A	C	C	C	C	A	C	C	C	M	A	A	A	C	-	C	M	-	M	M	C	A	A	C	C
GH_TBb031J15f553	GOOD	0.969697	C	C	C	T	T	T	T	C	C	T	T	T	T	T	T	T	C	T	T	-	T	T	T	T	T	T	T	T	T	T	C	T	C
GH_TBb039C13r158	GOOD	0.878788	G	G	G	A	G	A	R	A	A	-	A	G	A	A	G	G	G	-	A	-	G	G	G	A	G	-	G	A	A	A	A	A	G
GH_TBb039K17f103	GOOD	0.818182	A	A	A	G	A	G	G	A	A	-	A	A	G	G	A	A	G	R	A	-	G	-	-	A	-	-	A	R	G	G	A	G	G
GH_TBb047H13r591	GOOD	0.939394	T	T	T	Y	T	T	C	T	C	T	T	T	T	C	T	T	C	Y	C	-	T	C	T	C	T	-	C	C	C	Y	Y	C	C
GH_TBb055E09r390	GOOD	0.666667	C	T	C	-	-	-	-	-	-	-	-	-	-	C	C	C	T	C	C	-	C	T	C	C	C	C	C	C	C	C	C	C	T
GH_TBb070L09r38	GOOD	0.878788	G	T	G	G	G	G	G	T	G	G	T	G	G	G	G	G	T	G	K	-	G	T	G	G	G	-	G	K	G	G	-	-	T
GH_TBb075C16r417	GOOD	0.969697	G	G	G	A	A	A	A	G	G	A	A	A	A	A	A	A	G	A	G	-	A	A	A	A	A	A	A	A	A	A	G	A	A
GH_TBb078M05f450	GOOD	0.878788	T	K	T	G	G	G	G	T	T	G	G	-	G	G	G	G	T	G	-	-	G	G	G	G	G	K	G	K	G	G	T	K	-
GH_TBb115J16f283	GOOD	0.939394	C	C	C	T	T	T	T	C	C	T	T	T	T	T	T	T	C	T	-	-	T	T	T	T	T	T	T	T	T	T	C	T	T
GH_TBh016J13f208	GOOD	0.939394	A	A	A	T	T	T	T	A	A	T	T	T	T	T	T	T	A	T	-	-	T	T	T	T	T	A	T	T	T	T	A	T	T
GH_TBb006P18r611	GOOD	0.545455	M	C	C	-	-	-	M	-	-	M	M	-	-	C	C	M	C	C	-	-	-	-	-	-	-	-	C	C	A	A	C	A	C
GH_TBb021F19r519	GOOD	0.878788	G	G	G	G	-	A	A	A	G	A	G	G	G	G	A	A	G	G	A	-	A	A	G	A	G	-	-	A	A	A	G	A	G
GH_TBb026F19f729	GOOD	0.636364	-	G	T	-	-	-	-	-	-	-	-	-	-	G	T	G	T	G	T	T	G	T	G	T	-	G	T	T	G	T	T	T	T
GH_TBb058C06r599	GOOD	0.818182	C	C	C	C	T	T	T	C	C	-	T	T	T	T	T	T	T	C	-	-	T	T	T	T	T	-	-	T	T	T	-	T	C
GH_TBb086E12r110	GOOD	0.787879	G	G	K	T	T	T	T	G	G	T	T	T	T	T	T	T	G	T	G	-	-	-	-	T	-	-	-	T	T	T	G	T	G
GH_TBb099J02r656	GOOD	0.787879	C	C	C	A	A	A	A	C	C	A	A	A	A	A	A	A	C	A	-	-	A	-	A	A	A	-	-	-	A	A	C	-	C
GH_TBb109H24r165	GOOD	0.818182	A	C	A	C	-	C	C	-	-	C	A	-	-	C	C	C	C	M	C	-	C	A	C	C	C	C	A	M	C	C	C	C	C
GH_TBb117M02f102	GOOD	0.969697	T	T	T	C	C	T	C	T	T	C	C	C	C	C	T	C	C	C	T	-	C	C	C	C	T	T	C	C	C	C	T	T	C
GH_TBh001B09r548	BAD	-
GH_TBh002N07r158	GOOD	0.909091	G	G	G	A	R	G	R	G	G	A	A	A	A	A	G	A	A	A	G	-	A	R	A	A	R	G	-	A	R	-	G	G	R
GH_TBh005K16r694	GOOD	0.878788	T	T	T	C	C	C	Y	-	-	C	C	-	-	C	C	C	T	C	Y	C	C	C	C	C	C	C	C	C	C	C	T	C	C
GH_TBh013E05r311	BAD	-
GH_TBb008N08r633	BAD	-
GH_TBb016L05f510	GOOD	0.787879	T	T	T	C	C	C	C	T	C	C	Y	C	C	C	Y	T	C	C	C	-	C	T	C	T	C	-	-	-	-	T	-	C	-
GH_TBb034F08r220	GOOD	0.939394	A	T	T	-	-	W	W	W	A	A	W	A	A	T	T	T	T	T	T	A	T	T	T	T	T	T	T	T	T	T	T	T	T
GH_TBb065N10f579	GOOD	0.878788	G	G	G	G	G	G	C	G	G	G	S	S	S	G	G	S	G	G	G	-	S	G	S	G	S	-	C	C	C	C	-	C	-
GH_TBb086O08f91	GOOD	0.757576	G	G	G	-	-	-	-	G	-	A	-	-	-	A	A	A	G	A	R	A	A	A	A	A	A	A	A	A	A	A	G	A	G
GH_TBb089J13f117	GOOD	0.848485	C	C	C	C	A	A	A	C	C	A	A	A	A	A	A	A	C	C	M	-	A	A	A	A	A	-	-	A	-	A	-	A	C
GH_TBb108I10f598	GOOD	0.969697	T	C	T	C	C	C	C	C	T	C	C	Y	Y	C	C	C	C	C	C	-	C	C	C	C	C	C	C	C	C	C	C	C	C
GH_TBb114M13r421	GOOD	0.787879	A	-	A	A	G	A	G	A	G	A	G	A	G	A	G	A	G	A	A	-	R	A	A	A	R	-	A	-	-	-	-	R	G
GH_TBh009E21r404	BAD	-
GH_TBh017C21f475	GOOD	0.878788	A	A	A	T	T	T	T	W	-	A	T	A	A	T	T	T	T	T	T	-	T	A	A	A	T	-	A	A	T	T	A	T	-
GH_TBh051A13r183	BAD	-
GH_TBh062O14f140	GOOD	0.969697	G	G	G	T	T	T	T	T	T	T	T	T	T	T	T	T	G	T	T	-	T	T	T	T	T	T	T	T	T	T	T	T	T
GH_TBb049B07r653	GOOD	0.666667	-	G	G	R	-	-	-	-	-	-	-	-	-	A	A	A	G	A	R	-	A	A	A	A	A	A	A	A	A	A	G	A	A
GH_TBb063O05r61	GOOD	0.727273	C	-	C	C	C	T	T	T	C	-	C	C	C	T	T	C	C	Y	-	-	-	T	C	T	T	-	C	-	C	T	-	-	C
GH_TBb065N10r309	GOOD	0.636364	-	G	G	-	-	-	-	-	-	-	-	-	-	G	G	A	G	G	G	-	A	G	A	G	A	A	G	G	A	A	G	A	G
GH_TBb086F21f319	GOOD	0.727273	G	-	G	A	A	A	A	G	G	A	A	A	A	A	A	A	G	A	G	-	R	A	A	A	A	-	-	-	A	-	-	-	-
GH_TBb110A05r546	BAD	-
GH_TBh025G13r158	GOOD	0.969697	A	G	A	G	A	A	G	A	G	G	G	G	G	A	A	G	G	G	A	-	G	G	G	A	A	G	G	G	A	G	A	R	G
GH_TBh032N08f566	GOOD	0.666667	-	A	A	-	-	-	-	-	-	-	-	-	-	T	T	T	A	T	A	A	T	T	T	T	T	T	T	T	T	T	A	T	T
GH_TBh032P23f583	GOOD	0.757576	A	-	A	G	G	A	G	A	G	A	G	G	G	A	A	G	A	G	G	-	G	A	G	A	G	-	-	-	R	-	R	-	-
GH_TBh053K17f570	BAD	-
GH_TBh054P18r396	GOOD	0.727273	A	-	A	A	A	A	G	A	A	G	A	G	A	A	A	A	A	R	A	-	A	A	G	A	G	-	A	-	-	-	-	-	-
GH_TBh056B01f630	GOOD	0.606061	T	-	T	-	-	-	-	-	-	-	-	-	-	C	T	C	T	C	C	-	C	T	Y	T	T	T	T	-	T	C	C	Y	Y
GH_TBh056P04r108	GOOD	0.787879	T	T	T	T	T	T	A	T	A	T	T	T	T	T	T	A	T	T	A	A	T	A	W	T	T	-	-	-	-	-	-	A	-
Line Call Frequency		-	0.9	0.85	1	0.8	0.725	0.8	0.825	0.775	0.725	0.75	0.825	0.725	0.75	1	1	1	1	0.975	0.825	0.175	0.925	0.9	0.9	0.975	0.9	0.5	0.75	0.775	0.875	0.85	0.75	0.85	0.8
