# Supplementary material for: BAC-End Sequence-Based SNP Mining in Allotetraploid Cotton (Gossypium) Utilizing Resequencing Data, Phylogenetic Inferences, and Perspectives for Genetic Mapping
Source: G3 (Bethesda). 2015 Apr 9;5(6):1095–105. doi: 10.1534/g3.115.017749 (PMC4478540; doi:10.1534/g3.115.017749)
Supplement: Supporting Information [file supp_g3.115.017749_TableS9.xlsx]

## Sheet: Sheet1
Marker Name	KASP Result	Genotypes
		TM-1 (Stelly)	G. longicalyx	FADD	G.barbadense (3-79)	TX0231	BC1F1 (#98)	BC1F1 (#66)
GH_TBb001A21f538	GOOD	C	T	C	C	C	C	C
GH_TBb018G18f282	GOOD	C	G	S	-	G	S	S
GH_TBb022E10f589	GOOD	C	A	C	C	C	C	C
GH_TBb024L02f291	GOOD	T	C	Y	-	T	Y	Y
GH_TBb029G06r260	GOOD*	A	G	R	-	A	A	R
GH_TBb029I20f117	GOOD	T	C	Y	T	T	T	T
GH_TBb048J03r440	GOOD	T	G	T	T	T	T	T
GH_TBb048K02r139	GOOD*	G	A	R	G	G	R	R
GH_TBb057D21f254	GOOD	A	G	R	A	A	R	R
GH_TBb060D18r260	GOOD	A	G	R	-	A	R	R
GH_TBb060G07f242	GOOD	A	G	R	A	A	R	-
GH_TBb065K23r406	GOOD	G	A	R	G	G	G	G
GH_TBb068E11r158	GOOD	G	A	R	G	G	R	R
GH_TBb080P11f385	GOOD	T	C	T	-	T	T	T
GH_TBb090A02r206	GOOD	C	T	C	C	C	C	C
GH_TBb094A14f404	GOOD	T	C	T	T	T	T	T
GH_TBb096A22f163	GOOD	T	C	Y	-	T	T	T
GH_TBb101K04r201	GOOD	C	G	S	-	-	C	C
GH_TBb115E07r412	GOOD	G	T	K	G	G	K	K
GH_TBh011E23r304	GOOD	A	T	W	T	A	W	A
GH_TBh015D09f378	GOOD	C	T	Y	C	C	Y	Y
GH_TBh068I20r514	GOOD	T	C	Y	T	T	T	Y
GH_TBh073G11f366	GOOD	G	A	R	A	G	R	G
GH_TBh073M10r542	GOOD	A	G	A	A	A	A	A
GH_TBh081E20f301	GOOD	C	G	C	C	C	C	C
GH_TBh084M23f126	GOOD	C	T	C	-	C	C	C
GH_TBh096O18f186	GOOD	T	C	Y	T	T	T	Y
GH_TBh099A11f113	BAD
GH_TBh103A03r594	GOOD	T	C	T	T	T	T	T
GH_TBh103N06r165	GOOD	T	A	W	-	T	T	W
GH_TBh107J22r268	GOOD	C	G	S	-	S	C	S
GH_TBh120F09r233	GOOD	A	C	M	C	A	A	M
*Denotes Markers with GOOD result, but clusters are close and may be difficult to call with additional samples.
