# Supplementary material for: BAC-End Sequence-Based SNP Mining in Allotetraploid Cotton (Gossypium) Utilizing Resequencing Data, Phylogenetic Inferences, and Perspectives for Genetic Mapping
Source: G3 (Bethesda). 2015 Apr 9;5(6):1095–105. doi: 10.1534/g3.115.017749 (PMC4478540; doi:10.1534/g3.115.017749)
Supplement: Supporting Information [file supp_g3.115.017749_TableS10.xlsx]

## Sheet: Sheet1
Marker	Placement
GH_TBb001C03f116	Unplaced
GH_TBh034D07r276	Unplaced
GH_TBb001A07f381	Unplaced
GH_TBb004J20r348	Unplaced
Gh_TBh036B20r583	Unplaced
GH_TBb001A23r614	Unplaced
GH_TBb004F08r214	Unplaced
GH_TBb053N14f270	Unplaced
GH_TBh023O21f537	Unplaced
GH_TBh023O21f162	Unplaced
GH_TBb001D22r204	Unplaced
